# Supplementary material for: A transcriptomic reporter assay employing neutrophils to measure immunogenic activity of septic patients’ plasma
Source: J Transl Med. 2014 Mar 11;12:65. doi: 10.1186/1479-5876-12-65 (PMC4007645; doi:10.1186/1479-5876-12-65)
Supplement: Additional file 2: Table S2 — Demographic and clinical data for subjects used in experiment II. [file 1479-5876-12-65-S2.xls]

## Sheet: Sheet1
Table S2 Demographic and clinical data for subjects used in experiment 2
Sample ID	Bacterial isolation	Age	Gender	Days of blood collection	Length of hospitalization	Discharge status	Underlying disease	Shock	Acute Renal Failure	White blood cell count (10^3/ml)	Platelet (10^3/ml)	Neutrophils (%)	Creatinine (mg/dL)	Bilirubin (mg/dL)	Severity grading*
Bp10	Burkholderia pseudomallei	69	Male	3	12	Recovered	T2D, Hypertension, Chronic kidney disease	-	-	8.8	142	80.9	1.4	4.1	Severe
Bp11	Burkholderia pseudomallei	71	Male	3	3	Recovered	Goiter	-	-	12.8	275	91.8	0.5	0.9	Non-severe
Bp12	Burkholderia pseudomallei	72	Male	2	2	Dead	T2D	-	-	23	75	79	1.8	7.3	Severe
Bp13	Burkholderia pseudomallei	40	Female	3	11	Recovered	T2D, Jaundice	-	-	5.2	100	86.1	0.8	-	Non-severe
Bp14	Burkholderia pseudomallei	87	Male	0	14	Recovered	Chronic renal failure, COPD	-	-	2.2	115	59	2.1	0.7	Severe
Bp17	Burkholderia pseudomallei	43	Female	1	19	Recovered	-	Y	-	16.7	346	95.9	1.4	-	Severe
Bp19	Burkholderia pseudomallei	69	Male	3	17	Recovered	Leptospirosis	-	-	13.4	235	87.6	0.9	0.4	Non-severe
Bp20	Burkholderia pseudomallei	65	Male	0	12	Recovered	T2D	Y	Y	17	175	93	1.3	0.9	Severe
Bp22	Burkholderia pseudomallei	63	Male	0	4	Dead	Hypertension	Y	Y	11.7	202	80.4	2.3	-	Severe
Bp24	Burkholderia pseudomallei	42	Male	0	1	Dead	T2D, Chronic kidney disease	Y	-	7.6	184	89.5	12.1	0.3	Severe
Bp25	Burkholderia pseudomallei	59	Male	1	5	Recovered	T2D first diag	Y	-	4.5	142	78	0.7	1	Severe
Bp26	Burkholderia pseudomallei	44	Female	0	7	Recovered	-	Y	-	10.9	464	95.7	0.9	0.8	Severe
Bp7	Burkholderia pseudomallei	39	Male	3	6	Recovered	T2D	-	-	13.8	221	82	1	2.2	Severe
Bp8	Burkholderia pseudomallei	69	Male	0	9	Recovered	T2D	-	-	8.1	254	61.4	1.8	-	Non-severe
Bp9	Burkholderia pseudomallei	65	Female	3	17	Recovered	T2D, Hypertension	-	-	8.3	274	86	0.8	0.2	Non-severe
Ot10	Escherichia coli	64	Female	0	4	Recovered	T2D, Hypertension, Chronic kidney disease	-	-	7.2	334	66.8	2.9	-	Non-severe
Ot11	Enterobacter cloacae	87	Female	0	2	Recovered	-	-	-	9.9	221	97.4	0.6	-	Non-severe
Ot12	Streptococcus pyrogenes	77	Female	0	12	Recovered	-	-	-	20.5	132	92.9	1.2	0.8	Non-severe
Ot13	Escherichia coli	79	Female	0	6	Recovered	T2D	-	-	17.4	237	89.5	0.8	0.7	Non-severe**
Ot15	Sphingobacterium spp.	79	Male	0	4	Recovered	COPD, Cirrhosis, Chronic kidney disease, Chronic heart failure	-	-	13.6	156	94	1.9	5.2	Non-severe**
Ot18	Enterococcus spp.	40	Female	0	5	Recovered	Deep vein thrombosis	Y	-	17.6	46	68.5	1.6	-	Severe
Ot19	Klebsiella pneumoniae	76	Female	1	6	Not improved	T2D, Hypertension, Dyslipidemia	Y	-	38.9	325	92.3	1.8	1.1	Severe
Ot20	Escherichia coli	85	Male	0	17	Recovered	Chronic lung disease	-	-	26.6	118	92	2.1	2.6	Severe
Ot22	Staphylococcus aureus	55	Male	0	3	Dead	T2D, End stage renal failure	Y	-	12.8	49	93.9	10.5	-	Severe
Ot24	Escherichia coli	77	Female	1	16	Recovered	Chronic renal failure	-	Y	11.2	167	79	1.7	1.4	Severe
Ot26	Escherichia coli	88	Male	0	5	Not improved	COPD, Epilepsy, Experienced tuberculosis	-	Y	35.3	25	98.2	4.5	-	Severe
Ot7	Staphylococcus aureus	44	Male	2	4	Recovered	T2D, Hypertension	-	-	16.8	243	85	1.1	0.5	Non-severe
Ot8	Citrobacter freundii	74	Male	5	6	Recovered	Chronic kidney disease, Hypertension	-	-	17.8	158	87.6	2.3	5.2	Severe
Ot9	Sphingomonas spp.	71	Female	0	4	Recovered	T2D, Hypertension, Chronic kidney disease	-	-	13.7	222	71.2	4.8	-	Non-severe**
HC7	-	49	Male	-	-	-	T2D	-	-	-	-	-	-	-	-
HC8	-	59	Male	-	-	-	T2D	-	-	-	-	-	-	-	-
HC9	-	50	Female	-	-	-	T2D	-	-	-	-	-	-	-	-
HC10	-	39	Female	-	-	-	T2D	-	-	-	-	-	-	-	-
HC11	-	39	Male	-	-	-	T2D	-	-	-	-	-	-	-	-
HC12	-	40	Female	-	-	-	T2D	-	-	-	-	-	-	-	-
HC13	-	49	Male	-	-	-	T2D	-	-	-	-	-	-	-	-
HC14	-	54	Male	-	-	-	T2D	-	-	-	-	-	-	-	-
HC15	-	35	Female	-	-	-	T2D	-	-	-	-	-	-	-	-
HC16	-	50	Female	-	-	-	T2D	-	-	-	-	-	-	-	-
HC17	-	45	Female	-	-	-	-	-	-	-	-	-	-	-	-
HC18	-	48	Female	-	-	-	-	-	-	-	-	-	-	-	-
HC20	-	47	Male	-	-	-	-	-	-	-	-	-	-	-	-
HC21	-	35	Male	-	-	-	-	-	-	-	-	-	-	-	-
HC22	-	55	Female	-	-	-	-	-	-	-	-	-	-	-	-
HC23	-	38	Female	-	-	-	-	-	-	-	-	-	-	-	-
HC24	-	51	Male	-	-	-	-	-	-	-	-	-	-	-	-
HC25	-	51	Male	-	-	-	-	-	-	-	-	-	-	-	-
T2D = Type II diabetes mellitus
COPD = Chronic obstructive Pulmonary Disease
Y = Present
*Based on Dellinger et al, 2003 and the present of shock, acute renal failure or dead.
**Chronic kidney disease
