# Supplementary material for: A transcriptomic reporter assay employing neutrophils to measure immunogenic activity of septic patients’ plasma
Source: J Transl Med. 2014 Mar 11;12:65. doi: 10.1186/1479-5876-12-65 (PMC4007645; doi:10.1186/1479-5876-12-65)
Supplement: Additional file 3: Table S3 — Demographic and clinical data for subjects used in experiment III. [file 1479-5876-12-65-S3.xls]

## Sheet: Sheet1
Table S3 Demographic and clinical data for subjects used in experiment 3
Sample ID	Bacterial isolation	Age	Gender	Days of blood collection	Length of hospitalization	Discharge status	Underlying disease	Shock	Acute Renal Failure	White blood cell count (10^3/ml)	Platelet (10^3/ml)	Neutrophils (%)	Creatinine (mg/dL)	Bilirubin (mg/dL)	Severity grading*
Bp1	Burkholderia pseudomallei	55	Male	1	1	Not improved	-	-	-	-	-	-	-	-	Severe
Bp16	Burkholderia pseudomallei	44	Male	0	6	Dead	T2D	Y	Y	-	-	-	-	-	Severe
Bp2	Burkholderia pseudomallei	48	Female	1	2	Recovered	T2D	Y	-	-	-	-	-	-	Severe
Bp23	Burkholderia pseudomallei	41	Female	0	1	Dead	T2D	-	Y	-	-	-	-	-	Severe
Bp25	Burkholderia pseudomallei	42	Female	1	2	Dead	Grave's disease, Hypothyroidism	Y	-	7.7	280	87.1	0.7		Severe
Bp27	Burkholderia pseudomallei	36	Female	1	12	Not improved	-	Y	-	-	-	-	-	-	Severe
Bp29	Burkholderia pseudomallei	51	Male	0	2	Recovered	T2D	-	-	5.9	117	65.7	0.9	1.8	Non-severe
Bp3	Burkholderia pseudomallei	48	Male	1	5	Recovered	T2D	-	-	-	-	-	-	-	Non-severe
Bp32	Burkholderia pseudomallei	49	Female	0	2	Not improved	T2D, HT	-	-	-	-	-	-	-	Severe
Bp35	Burkholderia pseudomallei	38	Male	0	14	Recovered	T2D	-	-	-	-	-	-	-	Non-severe
Bp36	Burkholderia pseudomallei	42	Male	0	-	Recovered	-	-	-	9.91	351	72	-	-	Non-severe
Bp39	Burkholderia pseudomallei	52	Female	0	1	Dead	-	Y	Y	21.57	165	88	-	-	Severe
Bp4	Burkholderia pseudomallei	65	Female	1	15	Dead	T2D	Y	Y	-	-	-	-	-	Severe
Bp6	Burkholderia pseudomallei	39	Male	1	10	Recovered	T2D	-	-	-	-	-	-	-	Non-severe
Bp9	Burkholderia pseudomallei	18	Male	0	8	Recovered	T1D	-	-	-	-	-	-	-	Non-severe
Ot10	Candida albicans	41	Male	0	1	Recovered	-	-	Y	-	-	-	-	-	Non-severe
Ot7	Candida albicans	69	Female	0	3	Recovered	Chronic kidney disease, Rheumatoid arthritis	Y	-	-	-	-	-	-	Severe
Ot49	Acinetobacter baumannii	59	Female	0	0	Not improved	T2D	-	-	-	-	-	-	-	Severe
Ot58	Acinetobacter baumannii	55	Female	1	1	Recovered	T2D	-	-	-	-	-	-	-	Non-severe
Ot48	Acinetobacter Iwoffii	54	Female	0	7	Recovered	Liver cirrhosis	-	-	-	-	-	-	-	Non-severe
Ot1	Acinetobactor baumannii	52	Female	0	3	Recovered	T2D, Hypertension, Chronic renal failure	-	-	-	-	-	-	-	Non-severe
Ot52	Citrobacter freundii	42	Female	0	12	Dead	Systemic lupus erythrematosus	-	-	-	-	-	-	-	Severe
Ot16	Escherichia coli	70	Female	1	1	Dead	T2D	Y	Y	-	-	-	-	-	Severe
Ot5	Escherichia coli (ESBL)	72	Female	1	6	Dead	T2D, Gout	Y	Y	-	-	-	-	-	Severe
Ot32	Escherichia coli	69	Female	0	17	Recovered	T2D, Hypertension	-	Y	-	-	-	-	-	Severe
Ot38	Escherichia coli	70	Female	0	3	Recovered	T2D	-	-	7.6	159	93.3	0	5.4	Non-severe
Ot20	Enterococus spp.	48	Male	0	12	Recovered	HT	-	-	17					Non-severe
Ot27	Klebsiella spp.	43	Female	0	2	Recovered	T2D, Steriod abuse	-	-	7.5	509	55.7	0.4		Non-severe
Ot18	Klebsiella pneumoniae	57	Male	0	5	Recovered	T2D, Chronic kidney disease	Y	-	-	-	-	-	-	Severe
Ot2	Salmonella spp. (serotype B)	45	Male	0	6	Recovered	T2D	-	-	-	-	-	-	-	Non-severe
Ot8	Corynbacterium spp.	74	Female	0	0	Recovered	-	Y	-	-	-	-	-	-	Severe
Ot45	Staphylococcus aureus	69	Male	0	0	Recovered	-	Y	-	-	-	-	-	-	Severe
Ot21	Staphylococcus aureus	51	Female	0	13	Recovered	T2D	-	-	16.6	4	94.9	0.8		Non-severe
Ot53	Staphylococcus aureus	91	Female	0	0	Dead	Alzheimer's disease	Y	-	-	-	-	-	-	Severe
Ot30	Viridans Streptococci	75	Female	1	2	Dead	-	Y	Y	-	-	-	-	-	Severe
DM1	-	48	Female	-	-	-	T2D	-	-	-	-	-	-	-	-
DM10	-	55	Female	-	-	-	T2D	-	-	-	-	-	-	-	-
DM2	-	70	Male	-	-	-	T2D	-	-	-	-	-	-	-	-
DM3	-	45	Female	-	-	-	T2D	-	-	-	-	-	-	-	-
DM4	-	40	Female	-	-	-	T2D	-	-	-	-	-	-	-	-
DM5	-	73	Male	-	-	-	T2D	-	-	-	-	-	-	-	-
DM6	-	45	Female	-	-	-	T2D	-	-	-	-	-	-	-	-
DM7	-	41	Male	-	-	-	T2D	-	-	-	-	-	-	-	-
DM8	-	63	Female	-	-	-	T2D	-	-	-	-	-	-	-	-
DM9	-	63	Female	-	-	-	T2D	-	-	-	-	-	-	-	-
HC1	-	40	Female	-	-	-	-	-	-	-	-	-	-	-	-
HC2	-	54	Female	-	-	-	-	-	-	-	-	-	-	-	-
HC3	-	60	Male	-	-	-	-	-	-	-	-	-	-	-	-
HC4	-	41	Female	-	-	-	-	-	-	-	-	-	-	-	-
HC5	-	48	Male	-	-	-	-	-	-	-	-	-	-	-	-
HC6	-	42	Female	-	-	-	-	-	-	-	-	-	-	-	-
HC7	-	46	Female	-	-	-	-	-	-	-	-	-	-	-	-
HC8	-	40	Female	-	-	-	-	-	-	-	-	-	-	-	-
HC9	-	48	Female	-	-	-	-	-	-	-	-	-	-	-	-
T2D = Type II diabetes mellitus
Y = Present
*Based on Dellinger et al, 2003 and the present of shock, acute renal failure or dead.
