# Supplementary material for: A transcriptomic reporter assay employing neutrophils to measure immunogenic activity of septic patients’ plasma
Source: J Transl Med. 2014 Mar 11;12:65. doi: 10.1186/1479-5876-12-65 (PMC4007645; doi:10.1186/1479-5876-12-65)
Supplement: Additional file 6 — Expression profile of Transcripts changing by at least 2-fold compared to their own unstimulated controls in each reporter system. [file 1479-5876-12-65-S6.xls]

## Sheet: batch1_all_cell_2fc100dif_6samp
Criteria	1) Select probes which up/down in at least 2FC (compared to medium control) in all sample in a particular cell types, 1366 probes were returned
	2) all FC >5 or <-5 were corrected to 5 or -5 (flooring/ceiling)
	3) Probes in the same cluster were annotated together
	4) Probes were arranged in the same order as in the heatmap
order	cluster	Probe_ID	Symbol	H1-DC-Bp3	H2-DC-Bp3	H1-DC-Bp4	H2-DC-Bp4	H1-DC-Bp5	H2-DC-Bp5	H1-PBMC-Bp3	H2-PBMC-Bp3	H1-PBMC-Bp4	H2-PBMC-Bp4	H1-PBMC-Bp5	H2-PBMC-Bp5	H1-PMN-Bp3	H2-PMN-Bp3	H1-PMN-Bp4	H2-PMN-Bp4	H1-PMN-Bp5	H2-PMN-Bp5
1	1	ILMN_1718671	GJB6	1	1	1	1	1	1	1	1	1	1	1	1	3.01904	5	5	5	3.10113	4.70757
2	1	ILMN_3230508	NCRNA00152	1	1	1	1	1	1	1	1	1	1	1	1	3.12503	5	4.71633	5	3.5206	3.90689
3	1	ILMN_1810069	CCNYL1	1	1	1	1	1	1	1	1	1	1	1	1	2.75999	4.02199	5	5	2.70249	4.45795
4	1	ILMN_1765061	OXER1	1	1	1	1	1	1	1	1	1	1	1	1	2.40566	3.38587	5	5	4.46042	4.24039
5	1	ILMN_3227341	RFPL4A	1	1	1	1	1	1	1	1	1	1	1	1	2.65969	3.03423	4.26653	5	3.64368	3.87863
6	1	ILMN_2225974	GCLM	1	1	1	1	1	1	1	1	1	1	1	1	3.06414	4.16733	5	5	2.98949	3.32307
7	1	ILMN_1868047		1	1	1	1	1	1	1	1	1	1	1	1	2.85729	3.59035	5	5	3.83061	3.23329
8	1	ILMN_2329735	ECM1	1	1	1	1	1	1	1	1	1	1	1	1	3.27272	3.89145	4.17199	5	2.95854	2.7287
9	1	ILMN_1769926	DBN1	1	1	1	1	1	1	1	1	1	1	1	1	2.71817	2.38381	4.93287	4.49596	2.84904	4.42419
10	1	ILMN_1656040	NTN3	1	1	1	1	1	1	1	1	1	1	1	1	2.63551	3.28813	5	5	1.36709	4.46311
11	1	ILMN_1740597	CDKN2D	1	1	1	1	1	1	1	1	1	1	1	1	3.55029	3.23056	4.57625	3.35349	2.22328	3.74295
12	1	ILMN_1775257	PROK2	1	1	1	1	1	1	1.13962	-1.21577	1.73402	1.39814	1.41087	1.12996	2.3753	3.01435	5	5	1.84311	3.65562
13	1	ILMN_1744059	DCTN6	1	1	1	1	1	1	1	1	1	1	1	1	3.65524	5	5	5	1.7133	4.29418
14	1	ILMN_1666420	ZNF679	1	1	1	1	1	1	1	1	1	1	1	1	3.69494	5	4.2302	5	1.14113	4.17749
15	1	ILMN_1797499	PRKDC	1	1	1	1	1	1	1	1	1	1	1	1	3.8213	5	5	5	1.55658	3.28059
16	1	ILMN_1746941	HIPK3	1	1	1	1	1	1	1	1	1	1	1	1	2.71649	5	4.39303	5	1.6609	4.53473
17	1	ILMN_2411658	HPS1	1	1	1	1	1	1	1	1	1	1	1	1	2.24692	4.63594	4.0296	5	2.01679	4.30487
18	1	ILMN_1694548	ANXA3	1	1	1	1	1	1	1	1	1	1	1	1	3.14518	5	3.6061	5	1.66998	5
19	1	ILMN_1726164	NEDD9	1	1	1	1	1	1	1	1	1	1	1	1	4.76368	5	5	5	3.24762	4.42417
20	1	ILMN_1684746	IPO11	1	1	1	1	1	1	1	1	1	1	1	1	4.30298	5	5	5	2.77522	5
21	1	ILMN_2198499	MCART1	1	1	1	1	1	1	1	1	1	1	1	1	5	5	5	5	2.45014	5
22	1	ILMN_2350357	ZNF254	1	1	1	1	1	1	1	1	1	1	1	1	5	5	5	5	1.87146	5
23	1	ILMN_2396903	KCNJ15	1	1	1	1	1	1	1	1	1	1	1	1	3.19653	5	3.68866	5	3.25261	3.74827
24	1	ILMN_1783806	DTNBP1	1	1	1	1	1	1	1	1	1	1	1	1	3.31278	5	2.88299	5	3.28206	3.76205
25	1	ILMN_1675756	KCNJ15	1	1	1	1	1	1	1	1	1	1	1	1	3.68964	4.30034	3.48451	4.07111	2.58493	3.1581
26	1	ILMN_1762167	GTDC1	1	1	1	1	1	1	1	1	1	1	1	1	3.70984	4.37618	3.00001	5	2.09967	2.95297
27	1	ILMN_2240457	HPCAL1	1	1	1	1	1	1	1	1	1	1	1	1	2.93916	4.40292	2.73459	5	3.08619	3.08743
28	1	ILMN_1668179	HNRNPF	1	1	1	1	1	1	1	1	1	1	1	1	2.80073	3.54234	3.12	5	3.36024	2.89319
29	1	ILMN_1796146	EIF4E3	1	1	1	1	1	1	1	1	1	1	1	1	2.64501	3.55015	2.8098	5	2.16363	3.21231
30	1	ILMN_2297961	RALGDS	1	1	1	1	1	1	1	1	1	1	1	1	3.27873	4.18684	2.70801	5	2.89197	5
31	1	ILMN_1815063	PXK	1	1	1	1	1	1	1	1	1	1	1	1	2.68119	4.43273	3.1598	4.99964	2.61771	4.57216
32	1	ILMN_1726597	FAM65B	1	1	1	1	1	1	1	1	1	1	1	1	3.35067	5	2.36857	3.30203	1.37901	3.1901
33	1	ILMN_2405797	REPS2	1	1	1	1	1	1	1	1	1	1	1	1	3.14719	5	2.03554	2.62053	1.89288	3.47674
34	1	ILMN_1654864	C1orf58	1	1	1	1	1	1	1	1	1	1	1	1	3.15924	4.06668	2.33805	3.3329	2.20622	3.80065
35	1	ILMN_1766425	REPS2	1	1	1	1	1	1	1	1	1	1	1	1	3.58969	5	2.48929	3.10745	2.33714	3.33917
36	1	ILMN_1750429	MKNK1	1	1	1	1	1	1	1	1	1	1	1	1	3.49688	4.6333	2.59249	2.79298	2.56519	2.60923
37	1	ILMN_1792538	CD7	1	1	1	1	1	1	1	1	1	1	1	1	2.81525	4.47456	2.52629	4.179	1.64051	2.18271
38	1	ILMN_1691535	CUL4B	1	1	1	1	1	1	1	1	1	1	1	1	2.17525	3.53248	3.039	3.54989	1.68977	3.07545
39	1	ILMN_1760189	NAIP	1	1	1	1	1	1	1	1	1	1	1	1	4.5312	5	3.11571	5	1	5
40	1	ILMN_2352380	TRPM2	1	1	1	1	1	1	1	1	1	1	1	1	3.19214	4.95062	2.11508	5	1	3.46304
41	1	ILMN_1721762	IL18RAP	1	1	1	1	1	1	1	1	1	1	1	1	5	5	5	5	1.55593	2.61357
42	1	ILMN_1808979	CLEC4D	1	1	1	1	1	1	1	1	1	1	1	1	5	5	4.30831	4.92719	1.83824	3.0501
43	1	ILMN_3292784	LOC494141	1	1	1	1	1	1	1	1	1	1	1	1	4.60118	5	3.66912	5	1	2.54742
44	1	ILMN_1891455		1	1	1	1	1	1	1	1	1	1	1	1	5	3.80871	5	4.54578	1	2.19151
45	1	ILMN_1702229	CECR6	1	1	1	1	1	1	1	1	1	1	1	1	4.41591	3.77388	4.69235	4.46525	1.84078	1.89574
46	1	ILMN_1737627	MAPK14	1	1	1	1	1	1	1	1	1	1	1	1	5	4.52016	5	3.18723	1.00127	2.17959
47	1	ILMN_1788002	MAPK14	1	1	1	1	1	1	1	1	1	1	1	1	4.27881	5	5	3.94564	2.13908	3.62898
48	1	ILMN_1763745	FLJ14166	1	1	1	1	1	1	1	1	1	1	1	1	5	5	4.55851	3.41113	2.26965	3.30915
49	1	ILMN_1769911	SLC38A1	1	1	1	1	1	1	1	1	1	1	1	1	3.26888	5	4.58054	5	2.1373	2.09363
50	1	ILMN_1654504	CLEC7A	1	1	1	1	1	1	1	1	1	1	1	1	3.35096	5	3.6024	5	2.58869	1.54051
51	1	ILMN_1810093	TSPAN2	1	1	1	1	1	1	1	1	1	1	1	1	5	5	5	5	2.73598	1.63116
52	1	ILMN_1730731	ERLIN1	1	1	1	1	1	1	1	1	1	1	1	1	3.48756	4.48647	3.14336	5	1	1
53	1	ILMN_1729112	CHPT1	1	1	1	1	1	1	1.53873	1.36992	2.03747	1.83773	1.12747	-1.21308	2.7915	3.61142	4.0033	5	1.77221	2.53197
54	1	ILMN_1654441	OAT	1	1	1	1	1	1	-1.12141	1.13619	1.50512	2.06964	-1.03836	-1.21057	3.88114	4.1307	5	5	2.02675	1.83146
55	1	ILMN_3240583	LOC100133984	1	1	1	1	1	1	1	1	1	1	1	1	5	5	5	5	4.60118	5
56	1	ILMN_2388090	MAPK14	1	1	1	1	1	1	1	1	1	1	1	1	5	5	5	5	4.49881	5
57	1	ILMN_3238814	LOC100170939	1	1	1	1	1	1	1	1	1	1	1	1	4.85008	5	5	5	4.77697	5
58	1	ILMN_2226691	C7orf61	1	1	1	1	1	1	1	1	1	1	1	1	5	4.66659	5	5	5	5
59	1	ILMN_2117323	PIK3C2B	1	1	1	1	1	1	1	1	1	1	1	1	4.48821	5	4.52879	5	5	5
60	1	ILMN_2226223	GJB6	1	1	1	1	1	1	1	1	1	1	1	1	5	5	5	5	3.70465	5
61	1	ILMN_1799106	MOSC1	1	1	1	1	1	1	1	1	1	1	1	1	5	5	5	5	3.47495	5
62	1	ILMN_1755843	SLC26A8	1	1	1	1	1	1	1	1	1	1	1	1	5	5	5	4.92133	4.17843	5
63	1	ILMN_2105177	SAMD8	1	1	1	1	1	1	1	1	1	1	1	1	4.1357	5	5	5	3.92733	5
64	1	ILMN_2260082	NAIP	1	1	1	1	1	1	1	1	1	1	1	1	5	5	4.26894	5	4.16515	5
65	1	ILMN_1741632	RAB3IL1	1.09456	1.69669	1.39535	2.36608	1.17093	1.80597	1	1	1	1	1	1	5	5	5	5	5	5
66	1	ILMN_1764980	SERPINA1	1	1	1	1	1	1	1	1	1	1	1	1	5	3.79337	5	5	5	4.30108
67	1	ILMN_2065606	TOMM40L	1	1	1	1	1	1	1	1	1	1	1	1	4.9229	3.49668	5	5	5	4.00036
68	1	ILMN_2166534	STK17B	1	1	1	1	1	1	1	1	1	1	1	1	4.48744	4.20622	5	5	5	3.39488
69	1	ILMN_1809467	VAMP5	2.01075	1.56338	1.952	1.36516	2.07399	1.3618	1.61134	1.33485	1.34589	1.57359	1.25812	1.3925	3.32812	5	2.1459	2.18425	2.45402	2.34843
70	1	ILMN_1695135	GCM1	1	1	1	1	1	1	1	1	1	1	1	1	4.08982	5	2.46337	2.341	2.83931	5
71	1	ILMN_2391458	ACSL4	3.15164	1.44926	1.85096	1.10527	2.41799	1.55502	1	1	1	1	1	1	5	5	5	2.89192	1.87844	3.50325
72	1	ILMN_1691151	CHKA	3.96744	3.29813	1.88692	1.4543	3.68421	3.0387	1	1	1	1	1	1	3.22771	2.37823	5	5	3.69968	1.92106
73	1	ILMN_1691410	BAMBI	2.0881	4.1874	1.12752	1.82628	2.18779	2.80734	1	1	1	1	1	1	2.93283	2.74034	5	4.23607	1.15314	1.9904
74	1	ILMN_1686862	HLX	2.61916	3.85686	-1.06374	1.48792	2.2544	3.45949	1	1	1	1	1	1	5	5	5	4.81541	3.53502	1.98533
75	1	ILMN_1659843	DNAJC3	2.43172	1.89668	1.288	1.00518	2.5103	2.00907	1.38375	1.4544	-1.23728	1.27749	1.33488	-1.06071	3.9497	3.16175	5	5	3.9497	2.21619
76	1	ILMN_1796130	LOC221710	2.29475	2.58894	1.3485	-1.31992	3.01685	2.84269	1.22799	2.06957	2.35755	3.44492	1.34528	1.50218	3.95482	4.05667	5	5	1.70935	1
77	1	ILMN_1738207	CISH	2.61327	2.90292	1.44207	-1.08789	1.77744	1.56595	1	1	1	1	1	1	5	4.22131	5	5	1.83187	1.00604
78	1	ILMN_1658504	CHKA	2.9251	2.55951	1.30478	1.30997	2.68066	2.61764	-1.13999	1.70702	2.81662	5	1.16787	1.81344	3.23637	2.8151	5	5	2.56746	2.44712
79	1	ILMN_2215545	C3orf26	2.35431	1.67683	1.33907	1.52922	2.40565	1.77517	1.80221	1.56249	5	5	-1.06953	-1.07866	4.26044	3.91307	3.13648	3.80611	2.06284	3.25479
80	1	ILMN_2226343	RASSF3	1	1	1	1	1	1	1	1	1	1	1	1	3.69224	3.09435	5	5	3.174	2.4343
81	1	ILMN_1758057	TOR1AIP2	1	1	1	1	1	1	1	1	1	1	1	1	3.29217	3.05812	5	5	3.40883	2.29005
82	1	ILMN_1665203	SUMO4	1	1	1	1	1	1	1	1	1	1	1	1	2.75977	3.10868	5	5	2.60354	2.3915
83	1	ILMN_2403446	ABHD2	1	1	1	1	1	1	1	1	1	1	1	1	3.29478	2.84675	5	5	2.54562	1.98143
84	1	ILMN_2309180	SMARCD3	1	1	1	1	1	1	1	1	1	1	1	1	3.58067	2.07184	5	4.58176	3.28126	1.96887
85	1	ILMN_1778991	NFIB	1	1	1	1	1	1	1	1	1	1	1	1	2.16615	2.54308	5	5	2.91216	2.40227
86	1	ILMN_2206151	NEDD1	1	1	1	1	1	1	1	1	1	1	1	1	2.49832	2.31393	5	5	3.04183	2.14654
87	1	ILMN_1679971	CCDC123	1	1	1	1	1	1	1	1	1	1	1	1	2.30578	2.34061	5	4.8006	2.86025	1.76824
88	1	ILMN_3251155	PCBP2	1	1	1	1	1	1	1	1	1	1	1	1	2.32916	2.10125	5	5	2.80575	1.617
89	1	ILMN_1736954	ZBTB7B	1	1	1	1	1	1	1	1	1	1	1	1	2.45847	2.24781	5	5	3.67975	2.02521
90	1	ILMN_2278265	PAOX	1	1	1	1	1	1	1	1	1	1	1	1	2.82181	3.36344	5	5	5	2.01662
91	1	ILMN_2372379	MGA	1	1	1	1	1	1	1	1	1	1	1	1	3.58833	2.6997	3.89348	5	4.79847	2.46036
92	1	ILMN_1801304	FAM78A	1	1	1	1	1	1	1	1	1	1	1	1	4.88927	3.30737	5	5	2.63869	1.86046
93	1	ILMN_2230579	RABGEF1	1	1	1	1	1	1	1	1	1	1	1	1	5	2.67769	5	4.15568	3.44459	1.6974
94	1	ILMN_1814812	LOC650546	1	1	1	1	1	1	1	1	1	1	1	1	5	2.6192	5	5	5	1.94353
95	1	ILMN_2042651	EVI2B	1	1	1	1	1	1	1	1	1	1	1	1	3.75755	2.27098	5	4.78728	5	1.70033
96	1	ILMN_1690262	SNAI3	1	1	1	1	1	1	1	1	1	1	1	1	4.33344	2.26053	5	2.89919	5	1.93452
97	1	ILMN_3237926	CCNJL	1	1	1	1	1	1	1	1	1	1	1	1	5	5	5	4.61787	3.06935	3.31301
98	1	ILMN_1673548	HSPC159	1	1	1	1	1	1	1	1	1	1	1	1	5	5	4.30388	5	3.25146	2.9885
99	1	ILMN_2352934	ASPH	1	1	1	1	1	1	1	1	1	1	1	1	4.15964	5	5	5	3.32904	3.32767
100	1	ILMN_1730740	VSIG8	1	1	1	1	1	1	1	1	1	1	1	1	4.4417	4.1338	5	5	2.94181	3.56516
101	1	ILMN_3245143	CCDC19	1	1	1	1	1	1	1	1	1	1	1	1	5	5	5	4.47164	4.33721	2.62268
102	1	ILMN_2334121	PRKDC	1	1	1	1	1	1	1	1	1	1	1	1	5	5	5	5	3.9601	2.45051
103	1	ILMN_3235642	LOC731751	1	1	1	1	1	1	1	1	1	1	1	1	5	5	5	5	4.00551	3.65769
104	1	ILMN_1658798	MEGF9	1	1	1	1	1	1	1	1	1	1	1	1	4.93259	4.74309	5	3.22882	4.39738	2.40066
105	1	ILMN_2413508	CD97	1	1	1	1	1	1	1.09331	1.4462	1.08331	1.41043	-1.4418	1.00759	5	4.72657	5	4.83101	3.61481	1.88357
106	1	ILMN_1689525	PMAIP1	1	1	1	1	1	1	2.4327	1.40801	1.90456	4.43958	1.02628	-1.07863	3.57119	2.78976	5	5	2.68937	2.22049
107	1	ILMN_1783060	SLC25A20	1	1	1	1	1	1	2.23076	1.47961	1.0831	3.47744	1.15014	-1.01977	4.92191	2.41927	5	3.24765	3.0423	1.11849
108	1	ILMN_1657996	LOC642035	1	1	1	1	1	1	1.52692	1.54819	2.17374	4.93061	1.32354	1.05377	4.53338	3.26406	5	5	4.11396	1.98899
109	1	ILMN_1873620		1	1	1	1	1	1	1.41115	3.18533	2.30611	2.66903	-1.21391	1.51208	5	3.50581	4.24251	2.3182	5	1.27388
110	1	ILMN_1786303	LILRA3	1.79145	-1.05759	1.80973	-1.29192	2.06411	1.07932	3.77632	2.24291	1.07614	2.16946	2.02478	1.73888	4.2588	3.0556	5	5	5	2.76382
111	1	ILMN_3237878	LOC100133875	1.82727	-1.00395	1.60172	-1.05004	1.91026	1.36188	2.62627	1.71887	1.00024	2.109	1.51138	-1.1748	2.86377	2.22417	5	5	4.89284	2.09422
112	1	ILMN_2129927	EXT1	1.78971	2.78145	2.44691	1.52623	1.96143	2.25967	1.96061	3.08806	2.01116	3.79704	1.47719	2.37216	5	2.44103	5	5	5	1.73969
113	1	ILMN_3235221	LOC644936	2.04957	1.55088	3.08339	1.27164	2.40213	1.14265	4.47555	3.32055	1.38813	2.04902	1.74763	2.07819	2.29978	2.07564	5	4.55504	4.33738	1.4141
114	1	ILMN_1664706	LOC653604	1	3.0783	5	5	2.67609	5	1	1	1	1	1	1	4.80477	3.72394	5	5	5	1.96443
115	1	ILMN_1668822	BATF	-1.05939	1.23635	3.63317	5	1.05612	1.31864	1.15032	1.54139	1.30541	1.26978	-1.21135	-1.12868	5	5	5	3.21476	2.44442	1.36292
116	1	ILMN_1873107		1	1	1	1	1	1	1	1	1	1	1	1	2.21413	2.2473	2.60519	2.77636	1.76481	2.06117
117	1	ILMN_1807945	ANP32A	1	1	1	1	1	1	1	1	1	1	1	1	2.07624	2.26972	2.38116	2.16684	1.60707	1.83819
118	1	ILMN_1758719	NEDD9	1	1	1	1	1	1	1	1	1	1	1	1	2.08974	2.45614	2.25952	3.02888	2.01752	1.4754
119	1	ILMN_3222402	LOC730284	1	1	1	1	1	1	1	1	1	1	1	1	2.0905	2.08325	2.66857	2.22927	2.63486	1.58276
120	1	ILMN_3248247	LOC100134634	1	1	1	1	1	1	1	1	1	1	1	1	2.15833	2.17467	2.17438	2.21138	2.41252	1.71255
121	1	ILMN_1791388	ZNF787	1	1	1	1	1	1	1	1	1	1	1	1	3.09573	2.64602	3.23804	2.05888	1.87911	1.87764
122	1	ILMN_2208373	TMEM164	1	1	1	1	1	1	1	1	1	1	1	1	2.8309	2.55163	2.61584	2.41686	3.47105	2.23194
123	1	ILMN_1662865	CPPED1	1	1	1	1	1	1	1	1	1	1	1	1	2.44826	2.5209	2.47467	2.04625	3.24192	2.05411
124	1	ILMN_2368597	SMG7	1	1	1	1	1	1	1	1	1	1	1	1	2.03014	2.3154	3.1491	2.46643	3.28419	1.85714
125	1	ILMN_1667201	WDR51B	1	1	1	1	1	1	1	1	1	1	1	1	2.66369	3.36665	2.64621	3.09727	2.17742	2.39872
126	1	ILMN_3248379	LOC727758	1	1	1	1	1	1	1	1	1	1	1	1	2.30581	3.72841	2.14149	2.40887	2.2759	2.32799
127	1	ILMN_1757361	NCF4	1	1	1	1	1	1	1	1	1	1	1	1	2.44316	3.18593	2.05322	2.70872	2.33278	3.31508
128	1	ILMN_2100287	CCDC147	1	1	1	1	1	1	1	1	1	1	1	1	2.19693	2.74528	2.17081	2.7945	1.54288	2.68647
129	1	ILMN_1747303	DDX39	1	1	1	1	1	1	1	1	1	1	1	1	2.3806	2.631	2.18375	2.86037	1.41639	2.12568
130	1	ILMN_1732176	AGPAT2	1.35972	1.46744	1.54821	2.41445	1.13047	1.74183	1	1	1	1	1	1	2.40502	3.68187	2.47691	3.028	1.80748	1.41515
131	1	ILMN_1797731	MS4A6A	1.21156	1.51345	1.75415	2.22425	1.09885	1.41446	1	1	1	1	1	1	2.52177	3.39114	2.46441	2.09493	1.52035	1.99145
132	1	ILMN_1740633	PRF1	1	1	1	1	1	1	1.61306	2.21997	1.66855	1.57829	1.34834	1.50963	2.30611	3.13806	2.88631	3.68511	1.95083	1.03578
133	1	ILMN_1718136	UQCRHL	1	1	1	1	1	1	2.07063	1.61992	1.877	2.03183	1.75906	2.03183	2.29257	2.19208	2.24648	3.41953	1.42436	1.57464
134	1	ILMN_1700855	LOC642684	1	1	1	1	1	1	1	1	1	1	1	1	3.56711	2.53794	3.95746	3.53213	3.33972	1.39122
135	1	ILMN_1698166	C21orf91	1	1	1	1	1	1	1	1	1	1	1	1	4.14054	2.52958	4.02273	2.60829	3.74899	1.07899
136	1	ILMN_1685493	TMCC3	1	1	1	1	1	1	1	1	1	1	1	1	3.32851	2.26262	3.66705	2.24457	3.03436	1.24878
137	1	ILMN_1688812	LOC643720	1	1	1	1	1	1	1	1	1	1	1	1	4.66422	3.59339	3.32867	2.43744	2.26081	2.5959
138	1	ILMN_1697559	G6PD	1	1	1	1	1	1	1.393	1.44527	1.05151	1.53362	-1.4236	1.24777	2.43709	2.59873	2.72151	2.4267	2.78163	1.43331
139	1	ILMN_1767992	SLC12A6	1	1	1	1	1	1	1.66559	2.08216	2.54282	1.91493	1.69088	1.30914	2.58419	2.38139	4.0128	3.8553	2.98299	2.15074
140	1	ILMN_1737314	BCL6	1	1	1	1	1	1	1.38514	1.76582	2.03431	2.04244	1.38669	1.27372	2.79642	2.25195	4.03594	3.52537	2.65707	1.5673
141	1	ILMN_3297898	LOC729769	1	1	1	1	1	1	1.89185	2.11211	2.50893	2.34635	1.97561	1.85831	2.88978	2.61014	3.56603	4.2381	1.29364	1.75372
142	1	ILMN_1711786	NFE2	1	1	1	1	1	1	1.76203	2.02478	2.55088	1.77421	1.78533	2.43457	2.62313	2.55946	4.93267	3.22847	2.07876	2.47159
143	1	ILMN_2163819	KIF21B	1	1	1	1	1	1	2.19386	1.54053	2.4697	1.60255	1.51498	1.56952	2.04253	2.01046	5	5	1.64295	1.64901
144	1	ILMN_2413084	HSPA8	1	1	1	1	1	1	1.10954	1.33339	1.80649	1.78155	1.18067	1.26838	2.4911	2.36727	5	4.65192	1.79883	1.51574
145	1	ILMN_1721657	RSU1	1	1	1	1	1	1	2.35934	1.44789	1.80726	1.30898	1.72984	1.3523	2.38246	3.58381	5	5	1.94067	2.79657
146	1	ILMN_1693009	FGL2	1	1	1	1	1	1	1.79531	3.26928	1.1122	2.8797	1.25775	1.34009	2.8135	3.1353	3.72984	4.43868	3.04296	2.39028
147	1	ILMN_3200330	LOC399988	1.8015	1.83971	2.28377	1.71594	1.6608	1.71984	1.21874	1.59317	2.09069	1.95477	1.34911	1.57688	2.5842	2.36898	5	5	2.08314	1.34522
148	1	ILMN_1686367	HSPA8	1.43059	1.70799	2.3425	1.59889	1.48491	1.55244	1.11011	1.48904	2.20668	1.80023	1.27084	1.23514	2.3113	2.05467	5	3.97715	2.11593	1.31769
149	1	ILMN_1772796	DYNLL2	1.88987	1.3679	1.4808	1.20418	2.2756	1.8238	1.21283	1.207	2.65053	2.29999	1.08051	1.20642	3.62449	2.57892	5	5	3.25975	3.01626
150	1	ILMN_1681754	GGH	1.05506	1.16243	1.49927	1.58888	2.04252	1.69628	1	1	1	1	1	1	4.55297	3.42964	5	5	2.17593	1.29952
151	1	ILMN_1723662	ABHD2	2.2511	1.22371	1.18233	1.33856	2.65351	1.51814	1	1	1	1	1	1	3.12571	2.786	4.83893	4.63169	2.24261	1.86901
152	1	ILMN_1704870	PGLYRP1	1	1	1	1	1	1	1.41375	1.29217	3.01739	-1.07567	2.249	1.93201	2.15531	2.75424	3.97259	2.94594	3.27603	2.76125
153	1	ILMN_1702009	SV2A	1	1	1	1	1	1	1	1	1	1	1	1	2.84126	2.59441	4.48024	5	2.06706	3.10423
154	1	ILMN_1770994	LOC440900	1	1	1	1	1	1	1	1	1	1	1	1	2.55802	2.44669	5	5	2.12585	2.76989
155	1	ILMN_2324994	IKBIP	1	1	1	1	1	1	1	1	1	1	1	1	2.3142	2.27437	4.45418	4.50738	1.72465	2.64927
156	1	ILMN_1661687	IL21R	1	1	1	1	1	1	1	1	1	1	1	1	2.20144	2.00955	4.10848	5	1.70628	2.78221
157	1	ILMN_3187362	LOC100129322	1	1	1	1	1	1	1	1	1	1	1	1	2.08053	2.97772	4.79273	5	2.44992	2.34845
158	1	ILMN_1730363	STAU1	1	1	1	1	1	1	1	1	1	1	1	1	2.19007	2.93428	4.64214	5	2.24111	2.45583
159	1	ILMN_1652472	BRAF	1	1	1	1	1	1	1	1	1	1	1	1	2.11616	2.90801	4.12946	5	2.37145	3.00571
160	1	ILMN_1733443	SULT1B1	1	1	1	1	1	1	1	1	1	1	1	1	2.80442	3.0535	4.05289	5	2.64126	1.77044
161	1	ILMN_2399769	GPR177	1	1	1	1	1	1	1	1	1	1	1	1	2.43986	2.46525	4.11205	5	2.56763	2.09312
162	1	ILMN_1678754	PFDN2	1	1	1	1	1	1	1	1	1	1	1	1	3.45708	2.12635	4.01868	5	2.76825	1.52354
163	1	ILMN_1690822	VAPA	1	1	1	1	1	1	1	1	1	1	1	1	2.83896	2.18055	3.42241	5	1.85961	2.03038
164	1	ILMN_1660549	GPR177	1	1	1	1	1	1	1	1	1	1	1	1	2.42613	2.26464	4.78284	5	2.05837	1.77668
165	1	ILMN_3244669	LOC100134329	1	1	1	1	1	1	1	1	1	1	1	1	2.19119	2.31386	5	5	1.44464	1.97262
166	1	ILMN_1676100	LOC651694	1	1	1	1	1	1	1	1	1	1	1	1	2.6928	2.66236	5	5	1.00858	2.36339
167	1	ILMN_1782237	GPR109B	1	1	1	1	1	1	1	1	1	1	1	1	3.80536	2.18063	5	5	1.8663	2.34595
168	1	ILMN_2068747	OAT	1	1	1	1	1	1	1	1	1	1	1	1	3.40511	2.88821	5	4.43283	1.79918	1.78366
169	1	ILMN_1708542	LOC402617	1	1	1	1	1	1	1	1	1	1	1	1	2.92192	3.7736	5	5	1.34274	1.51164
170	1	ILMN_1724628	LOC144383	1	1	1	1	1	1	1	1	1	1	1	1	2.21096	2.25337	2.75993	5	2.2546	1.78057
171	1	ILMN_2114720	SLPI	1	1	1	1	1	1	1	1	1	1	1	1	2.029	2.03522	2.84984	5	2.23125	2.10603
172	1	ILMN_1740864	TREML2	1	1	1	1	1	1	1	1	1	1	1	1	2.31838	2.67206	3.0956	5	2.52801	1.90147
173	1	ILMN_1716176	RARA	1	1	1	1	1	1	1	1	1	1	1	1	2.07052	2.89404	2.6345	5	2.15147	2.50161
174	1	ILMN_1675721	UBE2R2	1	1	1	1	1	1	1	1	1	1	1	1	2.66675	2.82022	2.1394	4.87577	2.74834	1.99252
175	1	ILMN_3252556	CARD16	1	1	1	1	1	1	1	1	1	1	1	1	2.89006	2.83504	2.20132	4.2937	2.12897	2.11576
176	1	ILMN_3299365	LOC729406	1	1	1	1	1	1	1.24991	1.50223	1.3444	1.34199	1.29035	2.02746	2.66098	2.29116	3.85515	3.1282	2.9954	1.88004
177	1	ILMN_1757877	HCFC1R1	1	1	1	1	1	1	1	1	1	1	1	1	3.18821	2.01407	3.41791	3.61831	3.02308	2.25038
178	1	ILMN_3251610	CD177	1	1	1	1	1	1	1	1	1	1	1	1	3.0468	2.50505	4.54578	4.08877	2.35987	1
179	1	ILMN_1702759	TMX4	1	1	1	1	1	1	1	1	1	1	1	1	2.03082	2.14868	3.28751	3.88669	1.67289	1.26146
180	1	ILMN_1789642	DNAJC5	1.40638	1.10535	1.56638	-1.06039	1.34035	-1.00647	1	1	1	1	1	1	2.74502	2.75368	4.52794	3.93801	3.58124	2.21609
181	1	ILMN_1694240	MAP2K1	1.61789	1.45968	1.02077	-1.07103	1.28562	1.21262	1.31888	1.70842	1.70346	2.0756	1.0409	1.11447	4.00151	3.30868	3.28889	4.32802	1.37521	1.33921
182	1	ILMN_2082324	SLC36A4	1.86802	1.74288	-1.08615	-1.1764	1.18196	1.51143	1	1	1	1	1	1	3.15533	3.70702	3.79632	2.8386	1.61518	1.7117
183	1	ILMN_1810420	DYSF	1.60226	1.05033	1.18773	-1.09785	1.4231	1.03145	1	1	1	1	1	1	2.23106	2.12622	2.93766	2.40579	2.48619	1.48312
184	1	ILMN_1746171	H2AFY	1.26414	1.0145	1.15843	-1.58382	1.0483	-1.1608	1.8578	1.86041	1.11899	1.29075	1.2418	1.30001	2.25134	2.15476	2.05362	2.20931	1.29196	1.24601
185	1	ILMN_1756779	CLTC	1.9867	1.27168	1.03345	-1.63869	1.58171	-1.01457	3.35401	1.9982	1.45488	1.7602	1.65735	1.79012	2.09382	3.94509	3.31583	5	1.92051	2.93271
186	1	ILMN_1679826	CST7	1.9408	-1.01067	1.0131	-1.09836	2.23385	1.16901	1	1	1	1	1	1	2.4577	3.94806	3.48094	5	1.95409	2.60453
187	1	ILMN_1759628	ATP1B3	1.53818	-1.03034	-1.13254	-1.14251	1.82675	1.01202	1.17636	1.28671	1.02805	1.55127	-1.26831	-1.23104	2.42491	2.57166	2.58766	4.43502	2.18825	1.94325
188	1	ILMN_1905094		1	1	1	1	1	1	1	1	1	1	1	1	2.49558	3.33755	3.52014	4.8466	-1.72567	2.13431
189	1	ILMN_1769517	PRKDC	1	1	1	1	1	1	1	1	1	1	1	1	2.71914	2.80611	4.19485	3.78639	-1.2122	1.9389
190	1	ILMN_2337551	HIPK3	1	1	1	1	1	1	1	1	1	1	1	1	2.56434	3.5742	3.01173	2.85893	-1.94352	1.74632
191	1	ILMN_1738047	C10orf73	1	1	1	1	1	1	1	1	1	1	1	1	2.918	3.68616	2.72218	4.37193	-1.97656	-1.2129
192	1	ILMN_2072178	ECHDC3	1.13927	-1.20918	2.03464	1.5439	1.02162	1.08012	1	1	1	1	1	1	5	5	1.9818	2.52124	-2.44673	1
193	1	ILMN_1787412	GPX1	1	1	1	1	1	1	1	1	1	1	1	1	5	5	5	5	-1.06245	4.49153
194	1	ILMN_1724346	IPMK	1	1	1	1	1	1	1	1	1	1	1	1	3.27985	4.28554	3.8889	5	-1.12762	4.72707
195	1	ILMN_2374362	FAM108B1	1	1	1	1	1	1	1.29693	-1.50098	3.02513	1.27358	1.56689	-1.61501	2.3403	5	3.11826	5	-2.01954	3.24371
196	1	ILMN_1761778	TNFSF8	1	1	1	1	1	1	1.51997	-1.45525	1.26675	-1.17087	-1.43399	-2.49717	4.57055	5	3.38108	5	2.92419	2.57031
197	1	ILMN_1775182	GSR	1	1	1	1	1	1	1.06809	-1.08172	-1.07395	-1.76687	1.0309	-2.12656	3.2283	3.01021	4.80754	5	3.52985	2.77032
198	1	ILMN_1798657	TBL1XR1	1	1	1	1	1	1	-1.26831	-1.22568	2.8072	1.11403	1.68846	-1.01517	2.32378	2.21567	2.08729	2.31286	3.03455	2.01972
199	1	ILMN_1750497	GPR109A	2.88378	1	5	1.04562	4.59464	2.10734	1	1	1	1	1	1	2.60756	2.12263	3.53698	5	2.19444	2.05559
200	1	ILMN_1761801	LOC147804	1.55627	1.53865	2.7246	-1.15803	1.45012	1.14756	1.56774	-1.01765	-1.36963	1.54726	1.01471	1.12702	2.13897	2.46343	3.58663	5	1.76333	2.07258
201	1	ILMN_1670305	SERPING1	3.48647	1	5	1	4.79499	1	1.21809	1.47803	-2.37322	1	-2.37322	1	4.7647	5	4.20762	5	3.74896	1
202	1	ILMN_3213925	LOC441481	1	1	1	1	1	1	1.40201	1.31759	-1.10055	1.45635	-1.42234	-1.14985	3.38212	5	3.58912	5	2.13661	4.00701
203	1	ILMN_2357419	LILRA5	1.28195	1	2.33302	1.72238	1.82346	1	1.07509	1.41873	-4.24992	1.44815	-1.81943	-1.16645	4.35228	3.37809	3.6453	4.40259	3.41446	3.08662
204	1	ILMN_2403730	ATP6V1H	1	1	1	1	1	1	-1.35063	1.56742	-1.38881	-1.00661	-1.43517	1.18656	2.62542	2.15668	4.76087	5	3.12611	1.62914
205	1	ILMN_1798256	UPP1	1	1	1	1	1	1	-1.10499	1.40938	-1.34221	1.17944	-1.52202	-1.02901	2.48222	2.3695	2.81961	3.14511	1.16811	1.33377
206	1	ILMN_2392569	FPR2	5	5	1	1	5	1.07544	1.63832	1.0254	-2.95184	-1.78314	1.2609	-1.32116	2.70127	4.54475	2.48964	5	1.67067	3.21661
207	1	ILMN_1740875	FPR2	5	5	2.26048	1.50467	5	-1.0113	1.54518	1.40231	-3.28317	-1.46111	1.2457	-1.0508	2.56918	3.81541	2.65789	5	1.92019	2.7936
208	1	ILMN_1764163	LOC644330	1	1	1	1	1	1	3.04396	1.51168	-1.54975	1.95616	1.36093	2.15941	2.16473	2.20358	2.56077	4.59828	1.31962	2.15067
209	1	ILMN_1658628	C14orf72	1	1	1	1	1	1	1.41612	2.06639	-1.2219	1.4067	1.16264	1.21019	2.28321	2.64116	2.52239	4.15444	1.10418	1.2492
210	1	ILMN_2041101	ANXA2P1	1	1	1	1	1	1	3.71372	1.80825	-2.74431	-1.00362	1.13661	1.21045	3.24816	2.3019	2.37037	2.75185	2.08889	1.83038
211	1	ILMN_1660624	LIMK2	1	1	1	1	1	1	3.51069	5	-1.07385	1.40358	1.8449	2.18427	3.29478	2.7255	5	3.88299	2.77865	2.21321
212	1	ILMN_1693192	PI3	1	1	1	1	1	1	1.82812	3.05676	-1.31806	-1.20934	1.56154	2.97696	2.82223	2.3987	5	5	5	4.61852
213	1	ILMN_1782938	SLC16A10	5	4.12893	2.25054	-2.74972	5	5	-1.26033	1.05462	1.52057	3.89283	-1.00063	1.78897	4.33552	5	5	5	1.94929	1
214	1	ILMN_1687721	PROC	2.97029	5	1	-1.36615	5	5	1	1	1	1	1	1	2.69161	2.36391	5	5	3.3957	2.98121
215	1	ILMN_1720158	ETS2	5	5	3.19547	1.07731	5	5	-1.17312	1.22389	-1.19013	2.01949	-1.69657	-2.0999	5	4.30286	5	5	3.99584	1.96179
216	1	ILMN_1769229	BCL2A1	3.93933	1.12986	4.69224	-1.9164	5	-1.9164	5	3.70868	-2.09132	5	1.86103	1.94258	3.03663	3.89162	4.27342	5	1.9622	2.79007
217	1	ILMN_2188862	GDF15	5	5	5	5	5	5	1	1	1	1	1	1	5	5	5	5	5	5
218	1	ILMN_2252160	UBC	5	5	5	5	5	5	1	1	1	1	1	1	2.66588	4.31856	3.24147	5	1.44346	3.6106
219	1	ILMN_1698728	FGD4	5	5	1.40488	2.55606	4.83064	5	1	1	1	1	1	1	5	5	5	5	3.2993	5
220	1	ILMN_1758371	IL1R2	3.88392	3.99059	1.93545	2.36404	2.88696	4.15178	1	1	1	1	1	1	4.54672	4.8675	5	5	2.58764	3.19133
221	1	ILMN_1892403	SNORD13	3.17969	5	5	5	4.74022	5	1.50151	1.06151	2.46492	1.07407	1.52611	2.07486	2.5818	2.33514	2.66096	3.29339	2.50965	2.07207
222	1	ILMN_2366212	CD79B	4.55279	3.39036	5	4.7888	4.19912	3.99991	2.08268	1.42596	2.37935	-1.1046	2.72776	2.21225	2.41343	2.32859	2.96038	3.91496	2.37985	2.37741
223	1	ILMN_1675354	TncRNA	1.07084	3.80271	5	5	1.43851	5	1	1	1	1	1	1	3.03596	2.12346	5	4.6928	-1.27966	1.62188
224	1	ILMN_1733259	ADORA3	5	4.41238	4.65512	4.48515	2.63107	2.64281	5	5	1.16273	-1.79881	-1.58253	-1.93806	5	5	5	5	-1.05632	2.39331
225	1	ILMN_1681590	LARP1	1.238	1.50605	-1.19372	-1.60369	1.2026	1.25991	1	1	1	1	1	1	2.53268	3.79965	5	5	2.7711	2.3106
226	1	ILMN_1735461	DDX21	1.67166	1.36973	-1.06434	-2.18856	1.56294	1.16333	1	1	1	1	1	1	2.09269	3.08895	5	3.78664	2.11199	2.31489
227	1	ILMN_2166524	CCNYL1	1.33556	1.34167	-1.728	-2.04549	1.33099	1.29014	1	1	1	1	1	1	2.87125	3.72157	5	5	3.49305	3.87773
228	1	ILMN_1659923	GNAQ	1.06954	1.36301	-2.26104	-3.56537	1.17624	1.25195	1	1	1	1	1	1	3.52208	5	5	5	1.17751	3.44976
229	1	ILMN_2148847	AKIRIN2	1.31439	1.54426	-1.65048	-2.04927	1.06283	1.21574	1.06293	-1.01556	1.07467	-1.05147	1.01753	-1.13784	3.47216	5	4.97636	5	3.16145	3.53829
230	1	ILMN_2067852	SLC30A1	2.40965	3.96376	-1.62975	1.20356	2.17175	3.63769	2.21502	1.44343	1.20366	-1.10963	1.84612	1.23575	2.21835	3.67209	5	5	1.96959	2.96908
231	1	ILMN_1745021	SLC30A1	2.0103	3.06252	-1.21701	1.05572	1.88961	2.87278	1.20198	1.22225	-1.22119	-1.40956	1.3372	1.02906	2.26569	2.67036	5	5	2.27372	2.72385
232	1	ILMN_1731589	PTPRJ	1.95713	2.82644	-1.80232	1.2024	2.04872	1.96085	2.84999	1.88737	2.0669	1.53679	1.71273	1.09926	2.09288	3.11295	3.14715	5	2.41418	1.90782
233	1	ILMN_2269136	AGAP3	1.61288	1.50925	-1.02324	1.38954	2.02026	1.93363	1	1	1	1	1	1	2.55976	2.65738	3.36494	5	4.28513	1.86803
234	1	ILMN_1722025	CPEB4	3.72526	3.7518	-1.76999	-5	4.12128	3.60048	1	1	1	1	1	1	2.61755	2.55029	2.55409	4.11483	2.34728	2.07193
235	1	ILMN_3215367	LOC100131360	3.08726	3.37358	-1.76333	-5	2.86381	3.06787	1.1098	1.22653	2.89727	1.93784	1.47466	1.22623	2.03009	2.54864	3.16077	3.50788	1.70747	2.16963
236	1	ILMN_2098446	PMAIP1	1.06942	3.83291	-2.53833	-3.84755	1.96948	5	1.36626	-1.03885	1.04237	2.22231	-1.10095	1.13852	2.67676	2.68406	3.2659	5	1.82511	2.28687
237	1	ILMN_1789505	ITPR1	1.02237	1.43001	-1.75456	-1.97476	1.0628	1.12374	1.38146	1.64493	2.27192	2.47682	1.98309	1.44069	3.99509	4.39838	3.35911	5	3.04878	3.38599
238	1	ILMN_1683127	ZNF281	-1.02898	1.08239	-2.38191	-2.55366	-1.16322	1.07274	2.39904	1.97178	1.81412	3.0659	1.86132	2.03498	4.56049	5	2.98231	4.31723	3.03181	1.79363
239	1	ILMN_1745994	GAS7	-1.04446	1.2372	-2.24315	-1.94733	-1.40043	1.02781	1.04556	1.05634	2.07696	1.11826	-1.01674	1.0804	4.96512	4.33453	5	5	4.09275	2.40239
240	1	ILMN_1685824	B4GALT5	1.14186	1.33111	-5	-5	1.05708	1.14272	1	1	1	1	1	1	3.67352	2.36952	3.25762	3.71858	2.31173	1.59984
241	1	ILMN_1758672	FAM107B	-1.24799	-1.18009	-4.5073	-3.39844	-1.02754	1.23077	1	1	1	1	1	1	2.7489	2.93207	5	5	2.18484	1.83204
242	1	ILMN_1747744	LHFPL2	1.27864	1.05449	-3.19448	-3.40376	1.07386	-1.32724	1.86785	1.90712	-1.56468	1.39227	1.69087	1.90712	5	5	5	5	5	2.3308
243	1	ILMN_3224926	RBM47	1.03517	1.21132	-3.94736	-4.47081	-1.29705	-1.23845	1.68933	2.4525	-2.15834	-1.03408	1.10209	1.01398	3.18494	4.3203	3.77615	5	3.83668	3.25834
244	1	ILMN_2087646	HLX	1.52016	2.43799	-1.67923	-1.24429	1.39592	1.87679	2.31678	1.7194	-1.05923	1.05609	1.30166	-1.37031	5	5	5	5	3.20569	1.41163
245	1	ILMN_3306730	RBM47	1.20383	1.5669	-2.7887	-2.93279	-1.03655	1.00189	1.77666	2.2885	-1.59942	1.08391	1.11241	-1.15171	3.55009	4.80229	4.86707	5	4.14333	3.19271
246	1	ILMN_1764709	MAFB	1.82471	2.51076	-1.57963	-1.63538	1.21885	1.83965	1.15504	1.10347	-2.58571	-1.40468	-1.21068	-2.04797	5	5	5	5	5	5
247	1	ILMN_1732923	SIPA1L2	1.20749	1.48106	-2.27338	-1.62108	1.13242	1.59099	1.66554	1.396	-1.00435	-1.87877	-1.29279	-1.62083	3.53974	4.79823	2.76233	3.88749	2.1435	2.2461
248	1	ILMN_1703074	CPD	1.38146	1.41922	-4.10517	-2.94834	1.32195	1.29489	1.11654	-1.13392	-1.31336	-1.00518	-1.71068	-1.6252	4.25768	3.96511	2.75343	5	2.34262	1.75253
249	1	ILMN_1689046	FLJ20273	1.595	1.97625	-2.09273	-2.59192	1.27531	1.40464	4.88426	3.55496	-1.14322	2.26358	2.08002	1.65988	5	5	5	5	5	4.14194
250	1	ILMN_1800575	LOC649260	2.4355	1.76079	-1.15725	-2.06582	2.1772	2.36959	3.42313	1.31299	-1.04715	1.27657	2.24352	-1.2832	2.94487	5	2.22719	5	3.26448	4.92134
251	1	ILMN_2408683	PPAP2B	1.37101	2.18889	-1.98477	-2.39219	1.43314	2.55119	2.22338	5	-3.07261	-1.75602	-1.77604	1.29628	5	5	2.50484	5	5	5
252	1	ILMN_1788416	FAM108C1	1	1	1	1	1	1	-2.38422	-1.51789	-1.80059	2.15591	-1.95003	-1.06374	3.38191	5	4.35287	5	2.42585	4.82385
253	1	ILMN_1727567	OLIG2	1	1	1	1	1	1	-2.67424	-1.72063	-1.98145	2.12568	-4.40327	-1.83075	4.83245	5	5	5	5	3.13785
254	1	ILMN_1762899	EGR1	1.46676	1.18736	4.28343	1.99551	2.3529	1.99754	-1.57087	-1.32999	-1.4728	1.0498	-2.54287	-2.28558	2.31863	2.23695	5	5	2.68868	1.89475
255	1	ILMN_1677693	GPR109B	1.7984	1	3.2015	1	1.94529	1	-2.61493	-3.7237	-2.50748	3.28383	-3.04472	-4.14817	2.58037	2.35276	3.16872	5	2.14544	2.2
256	1	ILMN_1749662	GPX1	1	1	1	1	1	1	-1.18781	-1.09666	-1.52148	-1.55311	-1.44764	-1.8492	2.63017	4.63871	2.11211	5	1.57291	2.45487
257	1	ILMN_1652003	GNG10	1	1	1	1	1	1	1.45664	-1.30113	-3.29535	-1.30153	-1.15882	-1.20773	2.99246	2.9031	3.09977	4.14753	1.70223	1.3303
258	1	ILMN_1669550	MAD2L2	1	1	1	1	1	1	-1.89253	-1.59629	-2.53093	-1.84786	-2.62816	-1.84252	2.17131	2.96482	3.46084	4.36953	-1.47566	1.68732
259	1	ILMN_1695316	SLC39A8	1.32893	2.15792	-1.21971	-1.27557	1.22491	2.04784	-1.46328	-2.84184	-1.99699	-1.53791	-2.58218	-3.39954	4.73291	2.41575	5	5	2.16288	1
260	1	ILMN_2233539	SLC39A8	1.28415	2.18887	-1.3076	-1.20822	1.14369	2.03902	-1.22886	-2.48629	-2.24343	-1.46398	-2.56759	-3.53881	3.14792	2.75612	5	5	-1.26715	1
261	1	ILMN_1654322	ATP1B3	1.39305	1.21374	-1.61119	-1.67643	1.4279	1.26541	-1.70707	-1.55212	-1.3751	1.24899	-2.86463	-2.21835	2.04182	2.6043	2.09496	5	1.50953	2.77749
262	1	ILMN_1724495	SESTD1	-1.10265	-1.02496	-1.62985	-2.40401	1.23157	1.09603	-1.44233	-1.17864	-1.34981	1.06376	-1.3548	-1.4306	2.01197	2.76463	2.16608	2.00327	1.49609	2.75956
263	1	ILMN_1696933	NLRP3	1	1	1	1	1	1	-2.20094	-1.64948	-1.2933	3.79675	-2.26152	-2.46797	3.48419	5	3.59363	3.27987	-1.74462	-1.13252
264	1	ILMN_2391051	FCGR1B	1	1	1	1	1	1	1.66891	5	-3.34004	-1.23008	-1.53511	-1.23008	5	5	5	5	5	1
265	1	ILMN_3247506	FCGR1C	1	1	1	1	1	1	1.03977	4.35114	-5	-1.68999	-2.76329	1.30536	5	5	4.57976	5	5	2.94189
266	1	ILMN_2132599	ANKRD22	2.33187	2.47347	-1.14847	1.87534	2.16851	2.45666	-1.38658	2.57515	-5	-3.46207	-3.33403	-1.94618	5	5	5	5	5	2.49558
267	1	ILMN_2176063	FCGR1A	-1.42986	1	-1.25918	1	-1.42986	1	-2.48215	5	-5	-1.21551	-3.67694	1.13794	5	5	5	5	5	2.18213
268	2	ILMN_1682332	GYPC	1.66747	1.08465	1.32031	1.28675	1.4025	1.08841	3.36997	3.95288	5	4.75077	2.38269	2.48098	4.75363	2.65843	4.17707	2.26038	2.63053	1.77973
269	2	ILMN_1684553	RHOH	1	1	1	1	1	1	2.15846	1.61188	5	4.98716	2.6305	2.46289	5	3.11419	4.23364	3.03292	2.09852	1.48624
270	2	ILMN_1725204	LOC649859	1	1	1	1	1	1	2.40882	2.11538	5	5	3.14532	3.40711	2.79142	3.11472	5	3.03297	2.14627	3.53678
271	2	ILMN_2092041	PSCDBP	1	1	1	1	1	1	1.92766	1.54742	5	3.50368	2.17018	1.44674	2.67187	3.1262	4.49487	3.84966	2.27136	1.92704
272	2	ILMN_1714093	RMND5A	1	1	1	1	1	1	2.56044	2.05771	5	5	3.86941	2.0276	2.02294	2.2149	3.22195	5	3.60162	2.27824
273	2	ILMN_1764609	PWWP2B	1	1	1	1	1	1	2.57405	3.67966	3.75641	5	2.19871	2.73993	2.90985	2.89206	2.37595	2.83766	3.93508	1.95926
274	2	ILMN_1682928	CPVL	1	1	1	1	1	1	3.92495	3.74649	1.75917	3.83959	2.76107	2.57301	2.36041	2.67023	4.83283	5	3.39375	1.99732
275	2	ILMN_2400759	CPVL	1	1	1	1	1	1	3.02356	3.51432	1.41882	3.0201	2.36853	2.07069	3.65505	2.34732	5	5	2.78527	1.84148
276	2	ILMN_1748915	S100A12	1	1	1	1	1	1	4.78253	3.15712	2.55024	4.22581	3.12157	1.70204	2.58157	2.3253	3.65841	4.84566	2.58692	2.07247
277	2	ILMN_1767470	SCPEP1	1	1	1	1	1	1	2.78322	3.19612	2.0739	3.95833	2.27135	2.4157	2.0888	2.38446	2.90943	3.87043	1.76468	1.9523
278	2	ILMN_1717163	F13A1	1	1	1	1	1	1	2.95212	2.1732	3.46871	1.95728	2.64482	1.47758	2.67726	2.65403	3.64412	2.92089	1.84454	2.36933
279	2	ILMN_1725862	USP3	1	1	1	1	1	1	1.65973	1.54394	2.67598	1.53304	1.85423	1.25366	2.81048	3.14079	3.22653	2.35879	2.30063	2.51081
280	2	ILMN_1694177	PCNA	1	1	1	1	1	1	2.20524	1.33443	2.48726	2.27786	2.29052	1.65831	2.50675	4.03331	2.17932	3.36777	1.47932	2.61564
281	2	ILMN_1808374	SNTB2	1	1	1	1	1	1	2.29139	3.01772	3.09198	3.87653	1.32841	1.49634	2.96736	3.50382	2.96087	2.47518	1.46917	2.11927
282	2	ILMN_1746243	TES	1	1	1	1	1	1	2.01931	1.61841	4.37457	3.47658	1.64218	1.55117	2.13071	3.2764	2.32745	2.19437	1.32859	1.63951
283	2	ILMN_2345898	SLA	2.35606	2.26411	1.05693	1.21366	1.27117	1.63404	2.52083	3.34431	2.81899	2.55658	2.32919	2.44929	4.41181	2.88386	3.38243	2.91397	1.44566	1.21292
284	2	ILMN_1667371	SLA	2.17898	2.08881	1.20929	-1.035	1.07396	1.32147	2.56587	2.96544	2.86081	2.41538	2.34478	1.8761	3.9817	2.86403	3.10288	2.76013	1.61689	1.10813
285	2	ILMN_1792138	UQCRH	1.40879	2.15592	1.30708	2.49643	1.47523	2.50435	5	3.33943	3.50232	5	4.0474	3.96205	2.52409	3.24744	3.88931	5	1.6379	2.43728
286	2	ILMN_3279414	LOC440595	1.92406	2.94827	1.2025	2.258	1.74851	2.69344	5	2.36801	3.14658	4.32202	3.09334	2.23041	2.25628	2.58839	2.70019	5	1.87211	3.17115
287	2	ILMN_2202940	CHPT1	1.21669	1.94855	1.05865	1.28908	1.29184	1.76203	5	2.19694	3.30376	3.72026	2.09185	1.54803	3.2449	4.61858	4.32854	5	1.78667	2.4259
288	2	ILMN_1692545	LOC646849	1.08704	1.42628	1.27929	1.2203	1.03238	1.22867	4.60837	2.00624	5	2.94931	3.66266	1.98288	2.19518	2.58063	3.10153	5	1.33101	1.72006
289	2	ILMN_3285611	LOC388556	2.18891	2.18407	2.16132	2.32208	2.13853	2.1541	4.33409	2.24541	5	4.76903	3.09433	2.43904	2.41804	2.34901	2.95311	3.55385	1.15135	1.61613
290	2	ILMN_2233493	GPBP1	2.42165	3.36827	1.14311	1.38168	2.48509	2.85215	4.21669	3.13913	3.62326	4.59584	2.63029	1.8287	2.79089	2.44747	3.10308	2.83146	2.38135	1.67294
291	2	ILMN_1655913	NUCB2	2.19923	2.44052	2.45361	2.76245	2.47635	1.96464	2.46003	2.25263	2.0608	2.39256	2.50972	2.10757	1.52089	2.40299	3.16525	4.6814	1.71839	2.13225
292	2	ILMN_2215119	SYNJ2	1	1	1	1	1	1	3.56013	2.94088	5	5	2.39969	1.52072	5	5	5	5	4.37046	4.05497
293	2	ILMN_1720452	LONRF3	1	1	1	1	1	1	2.83793	3.53925	4.31808	5	2.16379	1.40003	3.89919	5	5	5	2.68565	3.49046
294	2	ILMN_1776121	MGC42367	1	1	1	1	1	1	3.17052	3.10261	5	4.93291	1.86255	1.15518	4.87997	4.95479	5	5	3.52725	1.68752
295	2	ILMN_2352295	PRDM10	1	1	1	1	1	1	4.23948	2.35415	5	4.54438	3.65221	1.82543	3.68872	4.08714	5	5	3.20625	3.30203
296	2	ILMN_1709101	AKAP13	1	1	1	1	1	1	3.50893	2.66403	4.94433	4.08333	3.85574	2.32039	3.37058	3.92223	4.55832	4.91916	4.33767	2.2871
297	2	ILMN_2352293	PRDM10	1	1	1	1	1	1	3.42777	3.05611	4.68561	4.49871	2.55447	2.06483	4.8654	2.99398	5	4.67545	4.63212	2.72656
298	2	ILMN_1755643	MGAT4A	2.18015	2.96962	-1.10432	1.40201	1.61835	2.12983	2.45603	3.15221	5	4.77587	2.62651	1.83849	5	4.83513	4.54468	3.48442	3.11905	2.9827
299	2	ILMN_1727200	SLCO4A1	2.21363	2.14291	1.17755	1.33299	1.90611	1.59094	1.58915	2.22864	2.73663	3.89004	1.31061	1.61483	5	5	5	5	2.45587	2.86145
300	2	ILMN_1781700	IL18R1	1	1	1	1	1	1	2.15123	2.64701	2.48141	2.27951	1.32429	1.56543	5	5	5	5	2.11305	4.15519
301	2	ILMN_1734855	SELPLG	1	1	1	1	1	1	2.48619	2.67176	4.25299	3.006	2.00618	2.86184	5	4.19002	4.38197	4.28046	2.75544	2.08371
302	2	ILMN_1743619	NEDD9	1	1	1	1	1	1	2.06176	5	3.49884	5	2.71417	2.48531	5	5	5	5	5	4.98263
303	2	ILMN_1683700	TNFSF12	1.09632	1.40136	1.29436	1.35767	1.15621	1.43734	2.79459	3.02358	1.85935	2.22993	2.37404	2.49059	5	5	3.63107	5	5	4.48647
304	2	ILMN_2342835	P2RY14	1	1	1	1	1	1	3.11844	4.51185	3.18876	3.27351	3.16371	4.83741	5	5	2.23641	2.06924	4.41702	3.23563
305	2	ILMN_1772131	IL1R2	1.5348	1.49547	1.25125	1.27136	1.55208	1.33167	5	3.89613	2.99806	1.65917	2.61123	3.49457	5	4.68007	4.138	3.37219	2.00073	2.05682
306	2	ILMN_1749078	TIMP2	1	1	1	1	1	1	5	5	3.59639	5	4.31668	4.57483	1.85203	2.70083	1.59007	2.92769	2.87397	2.31627
307	2	ILMN_2261076	NEDD9	1	1	1	1	1	1	5	5	3.18575	5	3.44871	4.70968	2.20669	2.71095	2.17792	2.56047	1.89646	1.40847
308	2	ILMN_1707286	FLJ22662	1	1	1	1	1	1	5	5	4.95057	5	4.15707	5	2.81036	3.00424	2.88411	3.45211	2.35671	2.28246
309	2	ILMN_1784300	TUBA4A	1.2782	-1.118	-1.01717	1.19912	1.67086	1.04323	5	3.85218	5	5	4.16875	4.20159	2.81986	2.96831	2.69207	2.87835	1.25957	1.61276
310	2	ILMN_1689725	RPLP1	1.41927	2.32198	1.52232	2.46678	1.79423	2.35814	5	5	5	5	5	4.93836	3.24034	2.20907	4.57268	4.7545	2.6744	1.87803
311	2	ILMN_1716465	RBP7	1	1	1	1	1	1	3.58186	5	4.39379	5	3.65823	5	3.63283	3.39789	5	5	4.53047	3.08698
312	2	ILMN_1711832	LOC646309	1	1	1	1	1	1	1.2178	1	5	1	4.91946	5	2.07374	2.64828	5	2.88824	1.68444	2.45275
313	2	ILMN_1764396	HDAC4	1	1	1	1	1	1	3.64862	2.44689	2.09158	3.99135	2.14745	3.46472	4.82942	5	-2.48519	-1.22822	2.62724	3.71681
314	2	ILMN_1666494	CRK	2.82489	2.13108	-1.70198	-2.81306	3.03805	1.76025	1.51161	1.11701	2.57969	2.37564	1.50633	1.20918	2.22188	2.10253	3.2227	4.53995	2.26102	2.27995
315	2	ILMN_2342579	IL7R	1.93543	1.77184	-1.02281	-1.64685	1.5081	1.61258	1.58812	1.72838	2.13716	1.74752	1.50485	1.58867	2.41551	2.80334	2.92414	3.92089	2.33804	2.06853
316	2	ILMN_1736939	UGCG	1.98839	1.6213	-2.31146	-2.68282	1.91697	1.85405	1	1	1	1	1	1	2.0656	2.5974	2.96172	5	1.45199	1.59616
317	2	ILMN_1769433	IQGAP2	1.3344	1.09797	-2.39068	-1.74382	1.13142	-1.00638	1.70755	2.62249	2.15595	2.89006	1.27106	1.89816	2.48233	2.63188	3.96392	2.80942	1.4099	1.37561
318	2	ILMN_1784320	ELMO1	1.28486	1.14479	-1.12595	-1.37679	1.05457	-1.08271	1.66679	1.4643	2.84682	1.74322	1.79844	1.88918	2.10391	2.17556	2.96974	2.55698	1.6112	2.17186
319	2	ILMN_1739622	PPP1R12A	1.84794	2.24838	-1.41101	-1.92646	1.56732	1.60845	3.08328	1.8139	2.78842	2.31378	2.47637	1.55072	2.23994	2.30138	2.79698	2.03422	1.92463	1.73282
320	2	ILMN_2150258	ZFP36L2	2.17859	2.37788	-2.08069	-1.81598	1.73828	1.81499	1.78618	1.26817	3.31011	2.1784	1.57481	1.44547	2.08437	2.44174	2.53838	2.92943	1.81635	1.70829
321	2	ILMN_3305938	SGK1	1.91178	2.16872	-1.1929	-1.40385	2.05023	2.06501	2.44672	3.51918	2.61995	3.82797	3.05774	3.05774	1.93971	2.07749	2.4248	3.12601	2.32225	2.12795
322	2	ILMN_1695872	LOC641992	1.16367	2.0154	-1.34608	-1.025	1.33584	2.28702	5	1.99061	1.54937	3.34461	1.63736	1.72406	2.5613	2.46054	3.01957	5	2.13406	2.83065
323	2	ILMN_1667068	ZC3HAV1	1.70683	1.22958	-1.7205	-1.69819	2.04061	1.26919	2.4786	2.68591	4.06384	3.81554	2.88192	2.35812	5	3.12963	5	3.27524	2.69525	1.11878
324	2	ILMN_1687440	HIPK2	2.10269	1.91546	-2.72512	-1.20076	1.65925	1.40114	3.21582	2.96212	2.46072	1.68795	1.57136	1.11541	5	4.30161	3.12567	2.00628	3.17509	1.28121
325	2	ILMN_1672004	TOB1	2.66329	1.37921	-1.8268	-3.81636	3.51469	1.75024	2.5494	2.21621	5	2.76188	2.05912	1.53704	3.44907	5	2.8019	2.37827	1.05208	1.16527
326	2	ILMN_1724718	NCK2	1.18735	1.39627	-1.69498	-1.35223	-1.00357	1.11197	2.8086	2.50471	4.37135	3.34916	2.14796	1.49696	3.47861	2.87119	2.97738	2.38064	1.87168	1.20296
327	2	ILMN_1651799	SLC38A2	-1.45371	1.62563	-2.3794	-1.04351	-1.69787	1.52255	1.78326	1.66693	2.79007	2.598	1.55886	1.41215	3.43339	3.17166	5	3.12822	1.94418	1.76262
328	2	ILMN_1784661	TMEM2	1.63654	1.25169	-2.30238	-4.00887	-1.31346	-1.44251	2.04956	2.75917	4.42209	5	1.59043	1.66339	2.85846	2.09595	4.25509	2.22442	1.86273	1.30779
329	2	ILMN_1778523	KLF9	1.71931	1.92084	-2.74126	-2.42548	-2.76126	-2.3891	3.2576	2.82921	2.73459	2.33067	1.17556	-1.10383	5	5	5	5	2.00535	1.69819
330	2	ILMN_1778444	FKBP5	1.36208	1.47075	-1.48232	-1.38695	-1.26418	-1.19704	3.36629	3.59781	3.32316	2.93973	1.55386	1.73172	5	5	4.55759	5	2.12515	2.12627
331	2	ILMN_1668721	CCND3	1.14306	-1.30107	-1.0735	-1.08059	-1.00278	-1.33007	2.93893	3.37161	3.73232	3.10264	1.91734	2.41202	5	5	4.25068	4.84736	1.40896	2.29208
332	2	ILMN_1778240	GFOD1	1.58956	-2.01948	-1.63215	-1.72116	1.28244	-1.81097	3.00399	3.20149	3.23602	3.52525	1.73423	1.34036	4.60007	5	5	5	2.17125	2.59262
333	2	ILMN_2396956	AKAP13	1.7028	-1.03045	-1.99904	-2.04619	1.45387	-1.04055	1.95775	1.8788	2.50866	2.30439	1.92447	2.08765	5	5	4.4983	4.92372	3.76844	2.1227
334	2	ILMN_2171289	SAMSN1	-1.30023	-1.15684	-2.28764	1.05023	-1.27938	-1.2244	4.0665	1.73562	1.81645	3.78016	2.04916	1.80592	5	5	5	5	1.23815	2.06329
335	2	ILMN_2384181	DHRS9	1.24597	-2.64586	-1.46548	-2.44499	1.43576	-2.58905	5	2.6	3.46857	4.98172	5	3.01294	4.64477	4.67533	5	4.76372	2.87366	2.1585
336	2	ILMN_1733998	DHRS9	1.03841	-3.32216	-1.43839	-2.15719	1.01454	-3.07199	3.41317	2.10212	2.9049	3.07217	4.7358	2.80487	3.40099	5	5	5	2.4186	1.25013
337	2	ILMN_2292387	TANK	-1.17377	2.00536	-1.62396	-1.16312	1.27159	1.98689	5	5	3.01023	5	4.16023	3.4065	5	4.54747	4.13772	5	5	1.99623
338	2	ILMN_2350574	MYADM	-1.91596	-1.68292	-1.66042	-1.45118	-1.43247	-1.3876	5	4.28892	5	5	5	2.50682	4.02962	2.10536	5	4.09895	5	2.19024
339	2	ILMN_1694269	FLJ10996	4.00474	4.12652	-1.08307	-2.71077	3.90223	3.66777	3.77634	5	3.99525	5	1.60207	2.79561	1.83684	2.4683	3.50705	5	2.41303	2.78763
340	2	ILMN_2176037	GNA13	3.9895	2.70788	-1.45601	-1.8145	3.94253	2.34636	5	3.78815	4.73012	5	3.59343	2.71282	2.31733	2.7344	2.30412	3.13085	1.66284	1.62614
341	2	ILMN_1679268	PELI1	5	5	-1.09086	-1.27537	5	5	2.3491	3.85763	1.68397	3.62282	2.62397	2.5243	2.21234	2.88869	2.02261	3.13658	1.74632	1.74416
342	2	ILMN_2083469	IRS2	4.22124	5	-1.02199	-1.30191	3.32597	3.41115	1.65462	2.16904	2.20092	2.24824	1.45525	1.32181	2.8007	2.82017	2.9882	2.11421	1.99279	1.16702
343	2	ILMN_1702609	B3GNT5	5	5	-1.64698	-4.56057	5	3.6066	5	5	3.9882	5	3.33152	3.21584	5	5	5	5	4.60087	3.19845
344	2	ILMN_1679782	BLOC1S2	4.73328	5	-1.67559	-1.71739	5	4.93188	1.48018	2.20365	5	5	2.10827	1.68227	3.64517	5	5	5	3.41084	5
345	2	ILMN_1694027	SESN3	1.1921	4.80195	-1.73467	-1.26523	1.59988	3.71204	1.91199	-1.05008	5	4.95414	2.06681	1.16706	5	5	5	3.84302	5	4.41505
346	3	ILMN_3244640	SNORD96A	5	5	5	5	5	5	1.26592	1.83792	5	5	2.53881	2.97869	1	1	1	1	1	1
347	3	ILMN_2209515	SNORD56	5	5	5	5	5	5	1.28	1.77769	5	5	2.69671	2.46078	1	1	1	1	1	1
348	3	ILMN_2082762	SNORD68	5	5	5	5	5	5	2.1582	1.78085	5	4.64078	2.75079	2.95464	1	1	1	1	1	1
349	3	ILMN_2413331	TMEM107	4.07892	5	5	5	5	5	1.5411	1.88729	5	5	2.15109	2.86147	1	1	1	1	1	1
350	3	ILMN_1704056	RPPH1	5	5	5	5	5	5	1.66245	2.08374	5	5	3.24577	3.98564	1	1	1	1	1	1
351	3	ILMN_1739086	SNORD43	4.39178	5	5	5	5	5	1.63341	1	5	5	3.74322	2.31582	1	1	1	1	1	1
352	3	ILMN_2165762	SNORD34	2.95477	3.87328	5	5	3.23277	4.4349	2.14945	1.92965	5	5	2.95925	2.71783	1	1	1	1	1	1
353	3	ILMN_3240220	RNU1F1	5	4.79491	5	5	5	5	1.77684	1.36666	5	5	3.38843	3.74463	1.63123	1.10452	2.78663	1.80576	2.29539	1.06013
354	3	ILMN_3240594	RNU4ATAC	5	5	5	5	5	5	1.55036	1.78889	3.31127	5	2.63357	3.00624	1.98642	1.69555	2.41258	2.62502	2.38727	1.50314
355	3	ILMN_3245103	RNU11	5	5	5	5	5	5	-1.26573	2.01439	5	4.13021	4.12467	4.53738	1	1	1	1	1	1
356	3	ILMN_1901419		5	5	5	5	5	5	-2.19272	1.09571	5	3.27771	2.6701	2.58924	1	1	1	1	1	1
357	3	ILMN_1732988	KIAA1666	5	5	5	5	5	5	1.50877	1.4961	5	4.97937	3.29175	5	1.6826	1.11634	3.76858	1.70451	1.44343	-1.17033
358	3	ILMN_3246273	RNU1-3	5	4.25144	5	5	5	5	1.34182	1.57797	5	5	3.11985	5	1.43952	1.07843	2.6492	1.7985	1.58171	-1.03368
359	3	ILMN_2074860	RN7SK	4.54652	5	5	5	5	5	1.45345	1.65538	5	2.9982	4.28108	3.92309	1.44996	1.04136	3.78989	1.82244	1.42167	-1.02141
360	3	ILMN_3244646	RNU1G2	5	4.26933	5	5	5	5	-1.15524	1.44	5	5	2.77761	4.70811	1.59603	1.13469	2.70587	1.79325	1.44322	-1.04961
361	3	ILMN_3245678	RNU1A3	5	3.5719	5	5	5	5	-1.12134	1.38484	4.84877	4.83227	2.16266	3.2697	1.62279	1.0551	2.44426	1.64612	1.88183	-1.05851
362	3	ILMN_3236653	RNU1-5	5	4.01339	5	5	5	5	-1.01879	1.52173	5	5	3.07618	4.52638	1.46209	-1.06504	2.5482	1.56741	1.52225	-1.123
363	3	ILMN_1682402	SNORD46	5	5	5	5	5	5	1.73244	3.27475	5	5	5	5	1	1	1	1	1	1
364	3	ILMN_1716195	HIST1H2BG	5	5	5	5	5	5	2.81577	2.16022	5	5	4.47976	5	1	1	1	1	1	1
365	3	ILMN_3249167	SNORA63	5	5	5	5	5	5	1.97356	2.55642	5	5	5	3.06069	1	1	1	1	1	1
366	3	ILMN_1782939	ALB	5	4.30058	5	5	5	5	2.91723	2.03743	5	5	5	5	1.1219	1.36083	2.00946	2.4033	-1.18626	1.00681
367	3	ILMN_3310351	RNU6-15	5	2.25823	5	5	5	3.82963	1.98132	1.78486	5	2.70105	5	4.32607	1	1	1	1	1	1
368	3	ILMN_3308335	RNU6-1	5	2.02077	5	5	5	3.70546	1.98176	1.91987	5	2.98931	5	4.27435	1.01944	1.16169	1.21877	1.26376	-1.23741	-1.18444
369	3	ILMN_3308138	RNU4-2	5	2.41724	5	5	5	4.41012	2.41934	2.69391	5	5	5	5	-1.26313	1.33451	1.20032	1.46068	-1.42749	-1.15922
370	3	ILMN_1787212	CDKN1A	5	5	5	5	5	5	1.64589	-1.18672	5	3.18403	5	4.82135	-1.07521	1.1441	2.21809	5	-1.11761	1.99753
371	3	ILMN_1786359	LOC346950	3.43415	2.92902	2.12238	3.69411	3.56825	3.23844	5	3.47036	5	5	4.25685	4.39316	1	1	1	1	1	1
372	3	ILMN_1658531	LOC653702	2.75268	3.24912	2.18453	3.3668	2.19038	2.69721	5	3.41823	5	5	4.43588	4.24009	1	1	1	1	1	1
373	3	ILMN_3198499	LOC654350	2.56732	2.4865	2.35578	3.00783	2.86022	3.14539	5	3.35845	3.93178	5	3.70024	4.03081	1	1	1	1	1	1
374	3	ILMN_3199974	LOC100131787	2.44633	2.36217	2.30894	3.10878	2.86515	2.72159	5	2.90617	3.97121	5	3.46319	3.66514	1	1	1	1	1	1
375	3	ILMN_1709948	LOC651453	4.19038	4.06557	2.88533	2.91127	3.89127	3.72182	4.68429	2.65016	4.49251	5	3.58023	3.78628	1	1	1	1	1	1
376	3	ILMN_3271244	LOC100130775	2.20589	2.51758	2.3046	2.27868	2.38829	3.0471	4.15199	2.90057	4.09812	3.75274	3.0857	3.02777	1	1	1	1	1	1
377	3	ILMN_3266944	LOC100129599	2.45399	2.1995	2.02724	2.24796	2.74602	2.4731	4.37899	2.01136	3.32142	3.56716	3.1212	2.7251	1	1	1	1	1	1
378	3	ILMN_2191331	RPS4Y2	2.02233	2.13676	2.15605	2.4326	2.2945	2.56811	5	2.08011	4.25248	4.588	3.5193	2.84703	1	1	1	1	1	1
379	3	ILMN_1691053	LOC91561	2.34396	2.1764	3.13599	2.4406	2.68305	2.24265	3.51948	2.98414	3.90434	4.30897	2.73469	3.52146	1	1	1	1	1	1
380	3	ILMN_3267451	GAPDHL6	2.16161	2.3852	3.1854	2.52964	2.61077	2.11642	5	2.24615	3.10455	4.16867	2.80512	3.46458	1	1	1	1	1	1
381	3	ILMN_3283449	LOC440991	2.21258	2.3975	5	3.24009	2.35965	2.55509	4.02127	3.20772	5	5	3.73802	2.9091	1	1	1	1	1	1
382	3	ILMN_1808837	LOC644029	2.97326	2.7905	4.16824	3.37796	3.6933	2.53544	3.10675	2.85351	4.13291	5	2.94008	3.25533	1	1	1	1	1	1
383	3	ILMN_3199929	LOC390183	3.4152	2.54117	2.36713	2.65979	4.64114	2.80909	5	4.12856	4.24598	5	4.05975	5	1	1	1	1	1	1
384	3	ILMN_3201663	LOC645231	3.11058	2.05912	2.02182	2.47178	3.20091	2.95868	5	5	5	5	5	5	1	1	1	1	1	1
385	3	ILMN_1684982	PDK4	5	5	5	5	5	5	5	5	5	5	4.01085	5	1	1	1	1	1	1
386	3	ILMN_3278548	LOC643308	3.88274	5	3.12778	4.9889	3.65894	4.7235	5	5	5	5	5	5	1	1	1	1	1	1
387	3	ILMN_1806165	HSPA6	2.87736	3.90229	5	5	2.693	3.49217	5	5	3.78026	5	2.73514	3.69196	1.55903	1.97467	1.60706	1.41581	1.14058	1.45219
388	3	ILMN_3309759	VTRNA1-1	2.22122	4.79369	5	5	3.93543	5	2.47891	3.89989	5	4.90151	2.9306	5	1	1	1	1	1	1
389	3	ILMN_2203891	SMAD7	5	5	3.20465	2.13863	5	5	2.45207	3.23102	5	5	2.50188	3.25082	1.28391	1.24622	3.07864	1.62047	2.09024	1.28841
390	3	ILMN_1758623	HIST1H2BD	5	5	4.26983	2.10653	5	5	2.01644	2.58431	5	5	3.2427	3.96102	1	1	1	1	1	1
391	3	ILMN_1741628	ABL2	5	5	2.71785	2.462	5	5	5	5	3.13864	5	5	2.00839	1	1	1	1	1	1
392	3	ILMN_1695435	LOC653610	3.66746	5	5	5	4.40203	5	1.82545	4.41344	2.54669	5	2.80582	2.02424	1.46954	1.2499	2.37818	4.20898	1.67514	1.83041
393	3	ILMN_1651498	GADD45G	2.03086	4.98307	3.36266	5	5	5	1.12034	3.34608	5	5	2.76091	2.08003	1.06815	1.9236	1.67645	1.18743	-1.34164	2.11541
394	3	ILMN_1739423	RN7SK	5	5	5	5	5	5	5	5	5	5	5	5	3.10353	2.99352	5	5	2.14879	1.96391
395	3	ILMN_3243644	LOC100132564	5	5	5	5	5	5	5	5	5	5	5	5	2.32829	1.35673	5	2.95851	1.88424	1
396	3	ILMN_3234762	RN5S9	5	5	5	5	5	5	2.3252	4.80915	5	5	5	5	2.52099	1.41656	5	5	1.72462	1.31818
397	3	ILMN_3309453	RNU4-1	5	5	5	5	5	5	3.53689	3.93012	5	5	5	5	2.14071	2.36078	3.21093	4.34628	1.52127	2.12612
398	3	ILMN_3241878	RNU6ATAC	5	5	5	5	5	5	4.69685	4.00337	5	5	5	5	1.87196	1.55616	3.99495	3.89567	1.34719	1.37503
399	3	ILMN_1908824		5	5	5	5	5	5	4.85614	5	5	5	5	5	1.3303	1.8942	2.64238	4.44109	1.14843	1.22426
400	3	ILMN_3242315	SNORD3D	5	5	5	5	5	5	4.25794	2.45554	5	5	5	5	3.68373	3.08125	5	5	-1.3143	2.38255
401	3	ILMN_3249286	SNORD12C	2.15547	3.96555	5	5	4.99134	5	2.19204	1.80259	5	5	5	5	1.82201	1.88683	5	4.52579	1.16255	1.2966
402	3	ILMN_1768101	HOXB6	5	5	5	5	5	5	1.62713	5	5	5	2.14004	5	2.65527	3.38663	5	5	2.8298	3.77981
403	3	ILMN_3247018	SNORA67	5	5	5	5	5	5	1.58688	3.59308	5	4.78003	3.01479	3.03465	2.14098	1.91792	5	5	1.59208	3.88608
404	3	ILMN_3241034	SNORD3C	5	5	5	5	5	5	1.17008	2.25037	5	5	3.60079	5	1.91198	1.61717	5	5	2.33455	1.44733
405	3	ILMN_3239574	SNORD3A	5	5	5	5	5	5	1.39443	2.00144	5	5	2.53542	3.7289	1.95278	2.90695	5	5	1.90163	2.54342
406	3	ILMN_1683129	CCNL1	5	5	5	5	5	5	5	3.59327	5	5	4.29223	2.38817	2.63566	3.30653	2.36731	4.15185	1.56697	2.77083
407	3	ILMN_1652790	CLK1	5	5	5	5	5	5	4.18025	2.94246	5	5	5	3.14306	1.61474	3.54283	1.3187	2.81917	1.4694	3.46392
408	3	ILMN_1816342		5	5	5	5	5	5	5	5	5	5	5	5	4.90987	3.50507	5	5	3.3316	4.28438
409	3	ILMN_1800512	HMOX1	5	2.80842	3.02279	1.11321	5	3.73619	5	5	5	5	5	5	1.90926	2.02876	4.62073	5	3.04976	2.83932
410	3	ILMN_2203896	SMAD7	5	5	2.5459	2.0794	5	5	5	4.65701	5	5	4.96414	5	1.56343	1.56633	2.84973	2.59362	1.68937	1.81923
411	3	ILMN_2401878	DUSP10	4.32676	5	1.93369	2.19779	5	5	1.90034	1.6176	2.3888	3.43375	2.37775	2.24032	2.44423	3.50524	3.42553	5	2.44086	3.5302
412	3	ILMN_1729973	ZC3HAV1	4.75451	4.75555	3.02383	1.78627	5	4.95797	1.45053	1.67019	3.18252	2.47924	2.03597	1.30207	2.80167	3.77673	5	5	2.86123	1.87564
413	3	ILMN_1659058	PPP1R10	4.58556	5	2.38982	3.17036	4.56207	5	1.49776	2.22765	3.68883	2.931	2.44918	2.60343	1.72503	1.31041	3.67979	5	3.75786	1.26669
414	3	ILMN_1724837	ZC3HAV1	3.19748	3.25074	1.31358	1.07994	4.67064	3.7856	1.61877	1.7174	4.0716	3.35758	2.41913	1.53492	3.11721	2.75388	4.02449	3.29572	2.20211	1.45282
415	3	ILMN_1653504	EDG1	4.10758	3.55182	1.9319	1.18278	4.67973	3.06962	1.80266	1.19095	3.42539	2.85054	2.11432	2.66669	2.11107	2.63367	3.08526	2.73946	2.48985	2.44382
416	3	ILMN_1736834	SKIL	5	5	2.2291	2.85586	5	5	3.61953	2.58828	5	5	2.39036	1.43265	2.69105	3.75295	2.89256	3.92548	2.55764	2.77852
417	3	ILMN_2152465	PIP5K2A	4.80681	4.56633	1.73471	1.75093	4.30905	3.34419	3.2394	2.51445	5	4.83471	2.79495	2.51649	2.21856	2.17188	4.55653	2.2717	2.89695	2.02201
418	3	ILMN_1787529	C3AR1	5	5	4.24924	2.8332	5	3.92021	2.46302	4.02565	1.93333	3.2137	2.29287	2.62907	3.48713	5	5	5	4.3095	5
419	3	ILMN_1656011	RGS1	5	5	5	2.02835	5	5	1.62362	1.97865	4.88168	4.349	2.07364	2.26876	2.21867	4.41544	3.14241	3.12812	1.38246	5
420	3	ILMN_1694075	GADD45A	5	5	2.68099	1.23086	5	5	1.25025	1.14253	4.22636	4.53886	1.28586	1.05533	2.91454	3.23776	5	5	1.68715	1.7904
421	3	ILMN_2052208	GADD45A	5	5	2.15838	1.93015	5	4.40312	1.17499	1.27659	3.15648	4.38973	1.29208	-1.19806	2.84827	2.56055	5	4.60021	1.57101	1.73458
422	3	ILMN_1775304	DNAJB1	3.59505	3.84625	5	4.01326	4.40002	5	1.21309	1.14312	2.88021	2.84734	1.26406	1.38898	3.031	2.70409	5	5	1.45169	-1.14417
423	3	ILMN_2291954	SLA	5	3.4855	2.0099	1.34316	2.84924	3.0823	3.78682	3.81273	5	3.88323	2.28409	2.26809	5	4.43112	5	5	2.44848	1.66213
424	3	ILMN_1696962	PDZD8	3.22841	4.9456	1.25603	1.48094	3.34893	3.98518	2.03144	2.26324	4.87206	4.03834	1.56748	1.21961	4.28427	5	5	5	3.14948	3.80096
425	3	ILMN_2137789	KLF4	4.10604	4.53769	2.36421	2.71455	3.97945	3.72877	3.58434	5	5	5	1.35876	-2.16468	5	2.72164	5	5	1.64265	1
426	3	ILMN_1775405	ARL4A	3.77568	2.37243	2.3266	1.4717	5	4.01853	2.79731	5	2.76657	5	1.41435	1.80386	2.08397	2.19128	2.13373	5	2.14757	2.74505
427	3	ILMN_1684368	C5orf62	5	3.94188	1.01064	1.16023	5	1.71097	2.95764	5	2.41821	5	-1.19871	2.77518	3.21357	3.24789	3.66072	5	1.07972	1.52251
428	3	ILMN_1733559	LOC100008589	4.22696	3.43086	5	5	4.62963	5	3.79473	5	5	5	2.12373	4.86253	2.50991	-1.40434	5	-1.08371	1.82076	-2.51169
429	3	ILMN_3251587	LOC100008589	4.60629	3.50952	5	4.21425	5	4.13351	4.18568	5	5	5	2.47339	5	3.94597	-2.35227	5	-2.00865	1.41662	-4.14402
430	4	ILMN_1717639	SIK1	5	3.38655	3.13529	1	5	5	1.43349	1.56191	5	5	1.30449	1.86288	-5	-5	-3.63048	-5	-5	-4.0405
431	4	ILMN_3235647	SIK1	5	1.02688	1.3242	1	5	5	-1.25937	2.30841	5	5	1.19363	1.43387	-5	-5	-5	-5	-5	-5
432	4	ILMN_3240626	LOC100134424	5	3.07574	5	2.81393	4.42264	3.01287	1	1	1	1	1	1	-3.96832	-2.50767	-3.41842	-5	-2.2666	-5
433	4	ILMN_1654112	PARD6A	1	1	1	1	1	1	2.94473	1.89894	3.95268	2.46044	3.49607	3.64296	-1.62076	-1.81213	-5	-5	-5	-2.06632
434	4	ILMN_1696046	SIVA	-1.01335	1.0517	-1.08396	1.59388	-1.13703	1.13187	1	1	1	1	1	1	-3.14626	-3.98354	-3.7309	-2.23761	-5	-3.58278
435	4	ILMN_1730940	KLHDC3	-1.46979	1.00214	1.18202	1.29152	-1.36749	1.00501	1	1	1	1	1	1	-3.29338	-5	-3.27119	-5	-4.12916	-5
436	4	ILMN_1746436	HCG27	1	1	1	1	1	1	1	1	1	1	1	1	1.06693	-1.10847	-2.77813	-3.75375	-2.49322	-2.41556
437	4	ILMN_1689160	DPEP2	1.40681	1.13022	1.69022	1.70866	1.52541	1.18859	1.1721	1.7717	-2.30634	1.02441	1.15359	1.17897	-3.1556	-3.24575	-2.09853	-2.86656	-3.64054	-3.87792
438	4	ILMN_1807448	FAM8A1	1	1	1	1	1	1	1	1	1	1	1	1	-1.5998	-1.35433	-2.26171	-2.64361	-2.32226	-2.24221
439	4	ILMN_1781416	FRAT1	1	1	1	1	1	1	1	1	1	1	1	1	-2.23471	-1.09917	-2.34078	-2.1673	-2.15674	-2.74959
440	4	ILMN_1748018	GORASP2	1	1	1	1	1	1	1	1	1	1	1	1	-2.41707	-2.41639	-2.41707	-2.41639	-2.41707	-2.41639
441	4	ILMN_1769394	PLCD1	1	1	1	1	1	1	1	1	1	1	1	1	-2.65763	-1.31657	-2.65763	-2.05221	-2.25784	-2.05221
442	4	ILMN_1711452	UEVLD	1	1	1	1	1	1	1	1	1	1	1	1	-2.41703	-1.53294	-2.90158	-2.01195	-2.90158	-2.01195
443	4	ILMN_3308936	MIR223	1	1	1	1	1	1	1	1	1	1	1	1	-2.29517	-3.53301	-2.39715	-2.15795	-4.24404	-3.81675
444	4	ILMN_2112357	CD300LF	1.00921	1.97273	2.02014	4.81604	1.12779	2.70423	1	1	1	1	1	1	-2.58153	-2.96631	-5	-5	-3.25536	-2.2079
445	4	ILMN_1671895	ZNF613	1	1	1	1	1	1	1	1	1	1	1	1	-2.54411	-1.53484	-5	-5	-5	-4.41471
446	4	ILMN_1907042		1	1	1	1	1	1	1	1	1	1	1	1	-1.1112	-1.87361	-4.04691	-4.46067	-4.69009	-2.28675
447	4	ILMN_1696380	GHRL	1	1	1	1	1	1	1	1	1	1	1	1	-1.4004	-2.15833	-5	-5	-5	-2.36411
448	4	ILMN_1670841	CPNE1	1.50413	1.35757	2.51473	2.24925	1.52116	1.34651	1	1	1	1	1	1	-1.8029	-1.97292	-4.3508	-5	-2.03556	-2.2297
449	4	ILMN_1811650	DUS2L	1	1	1	1	1	1	1	1	1	1	1	1	-2.20022	-1.93921	-5	-5	-2.29742	-2.00416
450	4	ILMN_1758674	TMEM93	1	1	1	1	1	1	1	1	1	1	1	1	-1.76397	-2.2062	-5	-5	-2.55562	-2.15909
451	4	ILMN_1802706	IDH3G	2.17246	1.06832	2.89176	1.60916	2.37953	1.21917	1	1	1	1	1	1	-2.26684	-2.61536	-2.4036	-5	-3.23753	-3.19566
452	4	ILMN_2326997	DHPS	1.11658	1.25737	1.70701	2.04488	1.31646	1.35925	1	1	1	1	1	1	-2.51827	-3.45532	-3.43057	-5	-3.0441	-2.76671
453	4	ILMN_1663616	DNAJC7	1	1	1	1	1	1	1	1	1	1	1	1	-3.03091	-2.44882	-2.54095	-5	-2.08168	-2.39496
454	4	ILMN_2218450	LSM1	1	1	1	1	1	1	1	1	1	1	1	1	-2.39871	-2.52639	-2.05864	-4.02906	-2.69547	-2.54692
455	4	ILMN_1664644	ATG16L2	1	1	1	1	1	1	1	1	1	1	1	1	-2.58458	-2.86539	-3.02945	-4.1374	-2.43303	-2.17503
456	4	ILMN_1744963	ERO1L	1.24948	1.08928	-2.71157	-2.00245	1.1839	-1.06081	1	1	1	1	1	1	-5	-3.04653	-5	-5	-5	-2.21102
457	4	ILMN_2332558	ARL5A	1.12312	1.06124	-2.38653	-3.38061	1.04395	-1.07085	1	1	1	1	1	1	-4.16177	-4.93724	-5	-5	-2.8432	-3.55164
458	4	ILMN_1713406	FAM39DP	-1.01144	-1.53369	1.44102	2.13615	1.08487	-1.14427	1	1	1	1	1	1	-2.3104	-2.80618	-3.80756	-5	-2.99352	-2.00146
459	4	ILMN_1718621	TSPAN32	1.10098	-1.39431	1.16816	1.1197	1.32152	-1.22227	1	1	1	1	1	1	-3.45645	-2.74001	-3.47091	-3.15722	-4.10085	-2.16063
460	4	ILMN_1695759	AMDHD2	1.42614	-1.55407	2.42818	1.72249	1.39438	-1.71509	1	1	1	1	1	1	-3.69914	-2.94126	-5	-5	-2.4137	-2.14096
461	4	ILMN_1693317	TTC15	-1.55523	-1.72148	1.75157	1.42234	-1.51757	-2.14875	1	1	1	1	1	1	-5	-3.21783	-5	-5	-5	-2.96457
462	4	ILMN_1701173	KCNK6	-1.42968	-1.90374	1.38229	1.21067	-1.07356	-1.41406	1	1	1	1	1	1	-5	-5	-5	-5	-3.71381	-3.31207
463	4	ILMN_1772876	ZNF395	2.14212	1.25386	1.65897	-1.46062	1.38871	-1.28655	1	1	1	1	1	1	-3.56347	-2.90016	-5	-5	-5	-2.89898
464	4	ILMN_2255579	RAB37	1	1	1	1	1	1	1	1	1	1	1	1	-4.05588	-4.72152	-3.02346	-5	-4.98061	-5
465	4	ILMN_1773200	CP110	1	1	1	1	1	1	1	1	1	1	1	1	-3.17486	-4.08584	-5	-5	-5	-4.90159
466	4	ILMN_2217212	ZNF564	1	1	1	1	1	1	1	1	1	1	1	1	-5	-5	-5	-5	-5	-5
467	4	ILMN_1752755	VWF	1	1	1	1	1	1	1	1	1	1	1	1	-5	-5	-5	-5	-5	-5
468	4	ILMN_1715804	PITPNA	1	1	1	1	1	1	1	1	1	1	1	1	-5	-5	-5	-5	-5	-2.47221
469	4	ILMN_1788099	LSM4	1	1	1	1	1	1	1	1	1	1	1	1	-5	-5	-5	-5	-5	-2.56242
470	4	ILMN_1809566	ZSCAN16	1	1	1	1	1	1	1	1	1	1	1	1	-3.97364	-5	-5	-5	-4.70153	-3.66492
471	4	ILMN_2243912	RAB37	1	1	1	1	1	1	1	1	1	1	1	1	-4.18131	-5	-5	-5	-5	-3.73389
472	4	ILMN_1736015	PHF17	1	1	1	1	1	1	1	1	1	1	1	1	-5	-4.76877	-5	-5	-5	-3.30586
473	4	ILMN_1784630	KBTBD11	1	1	1	1	1	1	1	1	1	1	1	1	-5	-4.71625	-5	-5	-5	-3.56473
474	4	ILMN_1735979	BCKDHA	1	1	1	1	1	1	1	1	1	1	1	1	-5	-5	-5	-5	-5	-3.89105
475	4	ILMN_1745537	GNAT2	1	1	1	1	1	1	1	1	1	1	1	1	-5	-5	-5	-5	-5	-4.06885
476	4	ILMN_2358652	NXF1	1.05601	1.21097	2.48763	2.07637	1.13107	1.52961	1	1	1	1	1	1	-4.32579	-3.06361	-3.27014	-5	-4.28014	-2.05147
477	4	ILMN_1807397	NDUFB5	1	1	1	1	1	1	1	1	1	1	1	1	-3.24307	-3.32863	-2.97013	-3.64993	-3.31564	-2.51163
478	4	ILMN_1791912	SIDT2	1	1	1	1	1	1	1	1	1	1	1	1	-3.11327	-2.90959	-2.84931	-3.78304	-3.92735	-2.45983
479	4	ILMN_1731275	DPEP3	1	1	1	1	1	1	1	1	1	1	1	1	-4.47669	-3.67073	-2.76174	-3.09972	-5	-2.63537
480	4	ILMN_2195236	PGRMC2	1	1	1	1	1	1	1	1	1	1	1	1	-2.7508	-3.3233	-2.47545	-4.17787	-5	-3.04636
481	4	ILMN_1879480		1	1	1	1	1	1	1	1	1	1	1	1	-3.67818	-2.99126	-2.92587	-5	-5	-2.79062
482	4	ILMN_2300970	ETFB	1	1	1	1	1	1	1	1	1	1	1	1	-4.45531	-3.47948	-4.45531	-3.47948	-4.45531	-3.47948
483	4	ILMN_1669317	GPR77	1	1	1	1	1	1	1	1	1	1	1	1	-3.81112	-3.4196	-5	-3.8457	-5	-3.09126
484	4	ILMN_1655482	TRIM27	1	1	1	1	1	1	1	1	1	1	1	1	-4.84076	-1.95991	-5	-4.25024	-5	-2.44694
485	4	ILMN_1768480	VGLL4	1	1	1	1	1	1	1	1	1	1	1	1	-5	-3.11966	-5	-5	-5	-2.15253
486	4	ILMN_1712320	DDX50	1	1	1	1	1	1	1	1	1	1	1	1	-4.38552	-2.40045	-5	-5	-5	-2.42478
487	4	ILMN_1677487	ANKZF1	1	1	1	1	1	1	1	1	1	1	1	1	-3.91471	-3.04878	-5	-5	-5	-2.71702
488	4	ILMN_1663437	NECAB2	1	1	1	1	1	1	1	1	1	1	1	1	-2.68601	-5	-5	-5	-3.02261	-3.15378
489	4	ILMN_1814153	LOC729486	1	1	1	1	1	1	1	1	1	1	1	1	-3.6406	-5	-5	-5	-2.82126	-2.8796
490	4	ILMN_1754553	MED19	1	1	1	1	1	1	1	1	1	1	1	1	-3.1311	-4.25254	-3.6644	-5	-2.66129	-2.20843
491	4	ILMN_1800396	KCNH4	1	1	1	1	1	1	1	1	1	1	1	1	-3.25253	-5	-3.25253	-5	-3.25253	-2.31082
492	4	ILMN_1763875	ABCF1	1	1	1	1	1	1	1	1	1	1	1	1	-3.8459	-5	-3.29512	-5	-2.56912	-2.36184
493	4	ILMN_1750075	DMTF1	1	1	1	1	1	1	1	1	1	1	1	1	-2.15045	-2.94859	-5	-5	-4.10753	-2.40807
494	4	ILMN_2364357	RPS6KB2	1	1	1	1	1	1	1	1	1	1	1	1	-2.85044	-3.78666	-3.76514	-4.95739	-4.36064	-2.16841
495	4	ILMN_1720604	ARSG	1	1	1	1	1	1	1	1	1	1	1	1	-3.80729	-2.65347	-5	-5	-3.13614	-2.22167
496	4	ILMN_1686610	APBA3	1	1	1	1	1	1	1	1	1	1	1	1	-3.80062	-3.6012	-5	-5	-3.7241	-2.31639
497	4	ILMN_1815039	C6orf153	1	1	1	1	1	1	1	1	1	1	1	1	-3.02665	-3.7144	-4.81945	-5	-2.16651	-2.05519
498	4	ILMN_1759670	AMACR	1	1	1	1	1	1	1	1	1	1	1	1	-2.85771	-3.78937	-5	-5	-2.50986	-3.35402
499	4	ILMN_1711166	WDR8	1	1	1	1	1	1	1	1	1	1	1	1	-2.1815	-3.16056	-5	-5	-2.93616	-2.56617
500	4	ILMN_2094416	PLGLB1	1	1	1	1	1	1	1	1	1	1	1	1	-2.69643	-2.55009	-5	-5	-2.68418	-3.04021
501	5	ILMN_1658483	IL1A	1.82697	5	1.84371	2.18518	1.98461	4.09013	-3.24407	-2.88312	-4.34098	-2.25385	-2.97269	-5	1	-1.35263	5	5	5	5
502	5	ILMN_3187403	LOC100129905	1	1	1	1	1	1	-2.09132	-1.27998	-2.298	1.33284	-1.47617	-5	2.59574	-3.4766	3.65594	-2.78385	2.90972	-2.89118
503	5	ILMN_1659490	LOC653158	1	1	1	1	1	1	-2.77194	-1.37537	-2.36611	1.47327	-3.00457	-2.53361	2.32821	-3.41457	4.0253	-4.67103	4.00392	-2.78158
504	5	ILMN_1744442	TTPAL	1	1	1	1	1	1	-4.51213	-2.00358	-2.40436	-2.90268	-1.75575	-1.65391	3.51323	3.91989	5	5	3.71549	2.45192
505	5	ILMN_2364131	TTPAL	1	1	1	1	1	1	-2.48815	-1.80262	-3.79769	-3.07355	-1.62735	-1.11212	2.89829	3.287	3.80041	5	2.65241	2.33878
506	5	ILMN_1726545	LILRA5	1	1	1	1	1	1	-3.55676	1.37955	-3.55676	-1.09403	-3.52621	-1.2467	3.11881	2.48602	3.6666	3.56903	3.14118	2.99853
507	5	ILMN_2374036	CTSL1	1	1	1	1	1	1	-1.92626	-1.66422	-5	-5	-3.28153	-3.15286	3.91036	3.23845	1.61934	3.05976	2.18337	2.07429
508	5	ILMN_1812995	CTSL1	1	1	1	1	1	1	-2.27145	-1.81904	-5	-5	-3.46164	-4.12557	4.6701	3.20187	2.27162	3.08009	2.21579	2.14842
509	5	ILMN_2256050	SERPINA1	1	1	1	1	1	1	-1.14703	-1.84615	-5	-2.31749	-3.32485	-4.35891	2.65435	2.76456	2.11699	3.13927	2.52981	2.44953
510	5	ILMN_1726591	CARD16	-1.23857	1.71047	1.04178	-1.10026	-1.10238	1.37532	-2.54395	-2.70554	-5	-2.60591	-2.41127	-3.14154	1.78478	3.56961	1.89749	5	1.50336	2.77137
511	5	ILMN_1693771	ASPH	1	1	1	1	1	1	2.39503	-1.30256	-3.07207	-5	-1.06667	-3.70188	5	5	4.82892	5	4.44628	4.37399
512	5	ILMN_1654875	CLC	1	1	1	1	1	1	-1.35934	-1.90373	-2.02238	-4.41986	1.8456	-2.35262	2.60103	4.52371	4.84278	5	1.46095	4.73244
513	5	ILMN_1651950	TPST1	1	1	1.05497	1	1	1	-1.37837	1.67026	-5	-4.53171	-4.81491	-3.05103	5	5	5	3.49227	3.20825	3.52218
514	5	ILMN_1799848	ANKRD22	1	-1.09584	1	1.83009	1	-1.09584	-1.68351	2.52718	-5	-4.79292	-5	-3.9624	5	5	5	5	5	3.03929
515	5	ILMN_1767377	LOC153561	-1.20045	1.06694	2.14363	1.01383	-1.60847	-1.54664	-1.55159	-1.41909	-2.26219	-2.44495	-1.72016	-2.77103	5	5	5	5	5	5
516	5	ILMN_1720048	CCL2	1.35224	1.90757	1.12774	-1.05346	-1.44737	-1.56177	-1.03252	-1.16922	-5	-5	-1.43165	-3.84012	5	4.13262	5	5	5	2.0213
517	5	ILMN_1681601	SUCNR1	-1.03921	1.50612	1.05542	1.32087	-1.0566	1.7973	-5	-1.62256	-5	-1.62256	-5	-1.62256	3.7219	5	5	5	3.5647	5
518	5	ILMN_1912287		-1.7534	-1.22036	-1.34546	-1.258	-2.06576	-1.75913	-5	-1.47394	-5	-2.39969	-5	-2.60307	3.90176	4.21335	5	5	3.54673	3.33699
519	5	ILMN_2357134	SPHK1	1.05142	-1.60156	1.69505	1.1227	1.68611	-1.69464	-4.56455	-3.18097	-5	-4.25862	-5	-4.97186	3.95926	3.58424	5	5	5	4.69147
520	5	ILMN_1772387	TLR2	2.0705	3.72325	-2.91137	1	-2.91137	1	-1.25174	-1.06335	-5	-5	-4.09483	-5	5	5	5	5	5	3.52251
521	5	ILMN_1661695	IRAK3	1.37719	2.26377	-1.42955	1.07901	-1.85817	-1.0865	-2.03873	1.21945	-5	-3.25284	-5	-5	5	5	5	4.69536	2.21989	2.74024
522	5	ILMN_1657234	CCL20	-1.41522	1.98335	-1.75678	-2.03901	-1.09524	1.66929	-4.02438	-3.04099	-5	-1.58069	-4.05989	-5	5	4.26826	5	5	3.20216	1.27365
523	5	ILMN_1713058	PSTPIP2	-1.29138	1.08102	1.21295	1.38772	-1.63327	1.03782	-3.20688	-2.20115	-5	-5	-5	-5	5	5	4.10425	1.85293	2.35636	1.63695
524	5	ILMN_1799600	STARD8	-1.39967	-2.80848	-1.27255	-1.02595	-1.14371	-2.52261	-1.34134	1.50026	-4.31828	-4.97633	-3.00842	-1.15303	5	5	5	5	5	5
525	5	ILMN_2261600	FCGR1B	-1.47875	-2.37123	-1.39375	-2.37123	-1.36672	-2.37123	-2.44441	2.50345	-5	-1.12786	-4.10832	-2.45338	5	5	4.65493	5	5	4.94904
526	5	ILMN_1810584	IL1R1	1.51093	1.90028	-2.22501	-5	-1.68534	-1.28954	-1.20774	-1.12496	-4.1817	-3.80978	-1.40465	-1.39435	4.64756	3.07811	5	5	2.98234	1.98618
527	5	ILMN_3237368	LOC644132	-3.3665	-2.172	-1.82348	-2.2337	-2.82198	-1.96858	-1.95072	-2.01896	-3.51126	-2.66508	-1.78252	-2.02907	4.12603	3.54284	5	5	3.3121	3.48023
528	5	ILMN_1684887	SAMSN1	-1.43053	-1.40906	-1.90204	-1.77435	-1.66906	-1.59425	-1.60611	-2.65972	-1.32139	-1.51419	-1.39214	-2.43767	3.76802	5	5	5	1.13886	2.00105
529	5	ILMN_1813625	TRIM25	-2.91334	-3.88168	-2.30251	-2.36677	-2.88866	-3.50213	-2.31667	-1.46377	-2.10708	-1.42619	-2.50716	-2.15772	4.79393	5	5	5	1.78363	1.23893
530	5	ILMN_2405521	MTHFD2	-3.89228	-1.81837	-3.53036	-2.1335	-3.88884	-1.86242	-3.37317	-4.28948	-2.53545	-4.22961	-4.68163	-5	4.70418	5	5	5	1.37053	3.57966
531	5	ILMN_1801254	LOC648984	-1.20801	-1.27453	1.02105	-1.26759	-1.25142	-1.38978	-2.44922	-3.33097	-4.44369	-2.385	-3.15121	-2.52507	3.52107	5	2.98133	5	1.9361	3.02871
532	5	ILMN_1679620	LOC728519	-1.22233	-1.46791	1.16233	-2.2467	-1.36773	-1.84427	-2.12956	-2.18203	-3.87653	-5	-1.76171	-5	2.5569	5	2.0069	5	1.68252	4.00943
533	5	ILMN_1658407	SLC43A3	-1.44509	-2.57974	1.59077	-1.40938	-1.28046	-2.20755	-2.80064	-2.06787	-5	-5	-5	-5	3.39407	3.63196	2.6992	4.30298	3.73729	2.70305
534	5	ILMN_2330307	SLC43A3	-1.46291	-1.92319	1.35646	-1.47254	-1.36304	-1.70335	-2.69209	-2.51231	-5	-5	-5	-5	2.24212	3.13399	1.85222	4.02861	2.39391	2.85045
535	5	ILMN_2150856	SERPINB2	-1.4204	1	-5	1	-1.07389	1	-1.73469	-4.26946	-5	-2.6719	-2.88701	-5	5	1	5	5	2.60332	1
536	5	ILMN_2150851	SERPINB2	-1.90941	1.21431	-5	1	-1.38485	1	-2.89192	-5	-5	-4.75546	-3.4117	-5	2.82668	1	2.3092	3.20868	1.25554	1
537	5	ILMN_1682636	CXCL2	-2.05479	1.55788	-2.22939	-5	-1.12881	3.14579	-5	-5	-5	-4.48148	-5	-5	2.08791	-1.44771	3.75774	4.60257	2.72537	1.98899
538	5	ILMN_1769388	GJB2	-3.36187	-1.37588	-5	-5	-2.43369	1.0685	-5	-5	-5	-4.44473	-5	-3.54466	1.66857	2.12658	3.83567	5	1.63463	3.29498
539	5	ILMN_1787815	TRIB3	-5	-2.26684	-5	-1.49084	-4.6676	1.3029	-5	-5	-5	-4.69555	-5	-5	1.16827	1.27447	3.636	5	1.34734	2.91871
540	6	ILMN_1686989	INSIG1	1.0844	-1.0646	-1.28603	-1.77419	-1.01207	-1.28998	-2.04309	-2.17745	-4.08865	-3.20803	-4.24188	-5	-2.28652	-1.51797	-1.36656	1.67676	-2.16496	1.01086
541	6	ILMN_1653498	IGSF6	1.01471	-1.34118	-1.19597	-1.21946	1.05969	-1.29964	-2.51935	-2.53462	-5	-5	-3.90113	-3.98177	1.15885	2.32551	-1.41272	2.05263	1.26731	3.27832
542	6	ILMN_1756928	RTN1	1.20389	-1.11626	-1.04193	-1.42542	1.42023	-1.16463	-2.5288	-3.09572	-4.22141	-5	-4.22141	-5	1	1	1	1	1	1
543	6	ILMN_1781952	MGST1	1.31754	-1.28362	-2.18784	-2.48021	1.42629	-1.13029	-2.69519	-4.72307	-5	-5	-4.78526	-5	1	1	1	1	1	1
544	6	ILMN_1728478	CXCL16	1.17698	-1.41553	-1.58155	-1.84942	1.08862	-1.29591	-3.55327	-4.60882	-5	-5	-5	-5	1	1	1	1	1	1
545	6	ILMN_2214678	MXD1	-1.25345	-1.07382	-5	-5	1.01149	-1.09712	-2.32751	-2.75092	-4.05429	-5	-2.38197	-3.26801	1	1	1	1	1	1
546	6	ILMN_1757732	OSGIN2	-1.27905	1.06091	-3.13736	-4.40027	-1.31767	-1.13209	-3.84275	-2.0921	-5	-5	-2.9472	-4.37788	-1.08982	1.51613	-1.77961	1.19243	1.00322	1.54596
547	6	ILMN_1792922	SOD2	-2.37136	-1.59004	-2.66037	-5	-1.81923	-1.39926	-2.65292	-4.59264	-5	-5	-2.68581	-5	-1.19698	1.17029	-2.89288	1.3396	-1.19336	1.15822
548	6	ILMN_1775501	IL1B	-1.29568	1.20601	-1.7033	-5	-1.73995	-1.11368	-3.16552	-4.78722	-5	-3.96683	-2.62194	-5	-1.4059	-1.78749	1.81458	1.7774	1.91092	1.72156
549	6	ILMN_1733956	IARS	-1.35677	1.04012	-2.0742	-2.30017	-1.43654	-1.11456	-2.40977	-3.13763	-2.70711	-5	-2.03524	-3.01102	1	1	1	1	1	1
550	6	ILMN_1712673	SASH1	-1.16451	1.70125	-2.71353	-1.84996	-1.87435	1.08033	-3.91572	-3.49337	-5	-5	-5	-5	1	1	1	1	1	1
551	6	ILMN_2185984	SASH1	-1.00943	1.66349	-3.06109	-2.93419	-1.84922	1.26556	-2.4128	-4.27906	-5	-5	-5	-5	1	1	1	1	1	1
552	6	ILMN_2390310	C17orf91	-1.50321	-1.17092	-1.38599	-1.46965	-1.37164	1.10448	-5	-5	-4.2636	-2.07615	-5	-5	-1.06346	-1.43158	3.29879	3.58045	-1.50909	-1.18347
553	6	ILMN_1807372	ADORA2A	-1.08803	-1.83791	-2.26332	-1.17788	2.91665	1.26569	-5	-4.20219	-5	-5	-5	-4.83406	1.56336	-1.03884	3.11935	2.31457	3.06721	1.25592
554	6	ILMN_1718960	SERPINB8	-1.30146	-1.32925	1.19044	-1.0057	-1.71516	-1.38325	-5	-5	-5	-2.64964	-4.58045	-5	1.67183	1.27259	2.90291	2.30613	2.34866	1.68064
555	6	ILMN_2397028	SERPINB8	-1.50997	-1.85772	1.35334	-1.19582	-1.5712	-1.32145	-5	-5	-5	-3.00934	-5	-5	1.71546	1.29085	3.66624	2.19227	2.5947	1.6646
556	6	ILMN_1759563	NRIP3	-1.35259	-2.74811	-2.9118	-2.99216	-1.46987	-2.02753	-4.08706	-5	-5	-5	-5	-5	1.13928	-1.28548	2.50866	4.77008	2.47694	1.46267
557	6	ILMN_1812062	SGPP2	-3.21308	-1.19165	-2.42326	-2.28218	-2.33333	-1.83357	-5	-5	-5	-5	-5	-3.76171	1.03146	-1.19187	1.658	3.12107	1.11772	1.14195
558	6	ILMN_1778059	CASP4	-1.2797	-1.1761	-1.2797	-1.1761	-1.2797	-1.1761	-5	-5	-5	-5	-5	-5	1.51953	3.30299	1.65115	5	1.02755	2.47585
559	6	ILMN_2379967	FCAR	1.57452	1	-2.51233	1	-1.84102	1	-4.82824	-5	-5	-5	-5	-5	1.63291	2.54771	2.19712	3.54174	1.41199	3.73521
560	6	ILMN_2365091	FCAR	1.05317	1	-3.0972	1	-2.45551	1	-5	-5	-4.76259	-5	-4.17244	-5	1.53045	2.37226	2.26177	3.92551	1.35167	3.56768
561	6	ILMN_1727271	WARS	-2.06044	-1.36124	-2.29371	-1.44447	-2.11951	-1.4618	-3.44401	-1.49679	-5	-5	-5	-3.87753	2.14248	2.3273	2.20079	2.92904	1.95062	1.19288
562	6	ILMN_2105573	CCL3L3	-1.51762	-1.41231	-1.43307	-3.16673	-1.56194	-1.86241	-3.08779	-2.0995	-3.4016	-3.37625	-3.47223	-5	1.46166	2.17397	1.29458	2.77668	1.45164	1.91685
563	6	ILMN_2218856	CCL3L1	-1.32079	-1.41715	-1.27457	-3.06222	-1.1801	-1.70109	-4.96053	-2.29772	-5	-3.03059	-5	-5	1.57884	1.99352	1.49418	2.89399	1.48675	1.94052
564	6	ILMN_1671509	CCL3	-1.29219	-1.55617	-1.55602	-3.87853	-1.2029	-1.92079	-3.98838	-3.14429	-5	-4.80642	-4.72646	-5	2.32274	1.45038	2.29201	2.57675	2.44769	1.424
565	6	ILMN_1747355	CCL3L1	-1.43368	-1.6238	-1.82398	-4.34615	-1.37948	-2.19315	-4.81738	-3.30111	-5	-5	-5	-5	1.70715	1.68129	1.2589	2.49661	1.88965	1.74922
566	6	ILMN_1705663	DMXL2	-1.83298	-1.32368	-1.71457	-3.42068	-1.86358	-1.506	-5	-3.1306	-5	-5	-4.166	-5	-1.14171	1.33589	1.07265	1.14551	-1.15232	1.45959
567	6	ILMN_1716596	NSMAF	-2.37698	-1.43829	-2.47094	-1.87853	-2.46856	-1.5211	-5	-4.04569	-5	-5	-5	-4.28308	1	1	1	1	1	1
568	6	ILMN_2366703	SGK3	-2.41591	-2.12048	-2.95967	-3.06617	-3.24349	-1.98793	-4.50388	-3.18422	-3.96848	-4.83749	-4.19687	-4.63809	1	1	1	1	1	1
569	6	ILMN_1757074	GNG10	-1.03418	-1.25097	-2.46294	-2.37588	-1.12802	-1.231	-3.48821	-2.609	-5	-5	-4.30117	-3.4076	1.37957	1.66866	1.28437	2.48938	-1.39405	1.19446
570	6	ILMN_2353633	EMR2	1.04172	-1.14745	-2.00266	-2.84092	-1.09668	-1.08939	-3.36361	-3.27608	-5	-4.54721	-5	-4.44885	1	1	1	1	1	1
571	6	ILMN_1805992	KIAA1598	-1.11409	-1.10704	-1.46225	-1.70424	-1.35214	-1.50071	-4.82246	-2.14754	-5	-5	-5	-5	1	1	1	1	1	1
572	6	ILMN_2103107	ADAMDEC1	-1.45091	-1.65007	-1.72544	-2.86138	-1.13902	-1.80383	-4.98292	-3.55324	-5	-5	-5	-5	1	1	1	1	1	1
573	6	ILMN_1716909	ADAMDEC1	-1.29679	-1.4027	-1.40101	-1.4027	1.00553	-1.24284	-4.84501	-5	-5	-5	-5	-5	1	1	1	1	1	1
574	6	ILMN_1808325	TM4SF19	-2.14715	-2.70045	-1.89375	-2.61546	-1.47408	-2.45947	-5	-5	-5	-5	-5	-5	1	1	1	1	1	1
575	6	ILMN_2413644	TM4SF19	-2.13062	-2.70958	-1.66507	-2.52616	-1.85513	-2.46013	-5	-5	-5	-5	-5	-5	1	1	1	1	1	1
576	6	ILMN_1725471	GK	-1.77465	-1.71386	-1.48706	-1.77678	-2.06272	-1.8324	-4.02212	-5	-5	-5	-5	-5	1.77676	1.91511	1.36185	1.14601	1.09363	1.30341
577	6	ILMN_2393296	GK	-1.63649	-2.00754	-1.38574	-1.61251	-1.99067	-1.96185	-5	-5	-5	-5	-5	-5	1.5031	2.10357	1.12592	1.24586	1.01409	1.41572
578	6	ILMN_1670145	DFNA5	-1.83175	-1.64325	-1.87557	-1.46571	-2.0705	-1.82331	-5	-5	-5	-5	-5	-5	1	1	1	1	1	1
579	6	ILMN_1715024	LSS	-2.01336	-2.10279	-1.21056	-2.11058	-2.04198	-1.99565	-5	-5	-5	-5	-5	-5	1	1	1	1	1	1
580	6	ILMN_1653871	NAMPT	1.51121	2.80658	-1.51336	-1.43624	1.91836	3.5299	-2.61084	-3.55141	-5	-3.56855	-2.67043	-5	1	1	1	1	1	1
581	6	ILMN_1753111	NAMPT	1.33325	2.18322	-2.63343	-1.37631	1.74432	2.88228	-2.68637	-5	-5	-4.14428	-3.16005	-5	-1.03293	1.22314	-1.49702	-1.10778	-1.36532	1.38823
582	6	ILMN_1679041	SLC3A2	1	1	1	1	1	1	-3.40063	-3.64387	-2.45252	-2.41659	-3.125	-3.82723	-1.28232	1.22655	1.18416	3.55837	1.01574	1.82258
583	6	ILMN_1726456	SLC3A2	1	1	1	1	1	1	-2.38092	-2.47217	-2.50374	-2.41789	-2.46146	-2.50995	-1.35516	-1.07567	1.16441	2.39478	-1.07301	1.36837
584	6	ILMN_1766637	GLA	1	1	1	1	1	1	-2.83249	-2.85063	-3.32769	-2.75028	-3.01409	-3.36525	-1.04613	-1.18325	1.52556	3.15997	-1.16645	1.30059
585	6	ILMN_2370882	ACSL5	1.13653	1.43774	1.17657	1.05311	1.30108	1.22949	-3.3203	-3.29739	-5	-5	-2.23145	-3.21772	-1.25085	-1.12212	-1.11689	2.16103	-1.41736	2.03256
586	6	ILMN_1787844	C19orf10	1	1	1	1	1	1	-2.75078	-2.23729	-2.80226	-2.7045	-3.65684	-3.20771	-1.54335	1	-2.37156	1	-2.35515	1
587	6	ILMN_1804938	GPR175	1	1	1	1	1	1	-2.81577	-2.59705	-3.83605	-2.22252	-3.81481	-2.58318	-1.11015	-1.05592	-1.09258	1.25939	-1.26685	-1.32654
588	6	ILMN_2170814	LAMP3	-1.18746	1.15649	-1.58158	1.10435	1.10452	1.2341	-4.13407	-4.95914	-5	-5	-4.65118	-5	-1.07028	3.86299	-1.51576	2.7319	-2.1111	1.38546
589	6	ILMN_2371685	UBE2E1	-1.24361	1.10775	-1.42499	-1.13997	-1.07793	1.18544	-2.57054	-4.85697	-3.37158	-4.95266	-2.78842	-4.19272	-2.09541	1.03183	-3.17661	1.13997	-1.84459	1.46362
590	6	ILMN_1745242	PLSCR1	1.32322	2.35447	1.84053	1.92983	1.26462	-1.04902	-3.27178	-4.5524	-4.80725	-2.74077	-4.624	-4.72448	-1.0674	1.86319	-1.45139	1.1381	-1.36578	1.67554
591	6	ILMN_1737005	C19orf61	1	1	1	1	1	1	-5	-4.0059	-5	-4.59501	-4.77213	-3.50058	-1.6334	1	-1.6334	1	-1.6334	1
592	6	ILMN_1652906	GBGT1	-1.04903	1.46536	1.69579	2.60086	-1.07116	1.39002	-5	-4.19186	-5	-5	-5	-3.01776	-1.62945	1.32336	-1.60733	-1.00483	-1.81665	1.28203
593	6	ILMN_1806430	LOC644090	-2.74432	1	1.18415	1.10362	-2.74432	1	-5	-5	-5	-2.37094	-5	-2.53348	1	1	1	1	1	1
594	6	ILMN_1715401	MT1G	-2.09938	1.40257	-2.28931	1.8319	-1.61023	1.63011	-2.45944	-5	-5	-5	-2.65259	-2.25781	1	1	1	1	1	1
595	6	ILMN_1788802	GCH1	-1.72718	1	-1.72718	1	-1.72718	1	-5	-3.96585	-3.25327	-2.79273	-5	-4.089	1	1	1	1	1	1
596	6	ILMN_1797895	FFAR2	-1.56343	1	-1.56343	1	-1.56343	1	-3.55893	-5	-5	-5	-5	-5	1.14363	1.40325	1.25131	1.3114	1.61565	1.8746
597	6	ILMN_1763207	BATF3	-1.35993	2.50001	1.12977	4.69542	-1.23903	2.96757	-5	-5	-5	-5	-5	-5	1	1	1	1	1	1
598	6	ILMN_2349633	TNFRSF18	-1.32601	1	1.77023	1	-1.11938	1	-5	-3.08708	-5	-5	-5	-5	1	1	1	1	1	1
599	6	ILMN_1693431	C13orf31	-1.37197	1.04815	1.29625	2.31951	-1.91847	1.17659	-5	-5	-5	-5	-5	-5	1	1	1	1	1	1
600	6	ILMN_1741847	MMP10	-1.1009	1.21602	-1.05712	1.30648	1.67001	1.26929	-5	-5	-5	-5	-5	-5	1	1	1	1	1	1
601	6	ILMN_1661589	CD151	1	1	1	1	1	1	-3.12079	-5	-4.98126	-5	-4.68571	-5	1	1	1	1	1	1
602	6	ILMN_2396292	ZNF655	1	1	1	1	1	1	-5	-3.98192	-5	-5	-3.65908	-5	1	1	1	1	1	1
603	6	ILMN_1774287	CFB	1.21276	1.34775	1.44169	1.35011	1.24361	1.26437	-5	-3.73863	-5	-4.94892	-5	-5	1	1	1	1	1	1
604	6	ILMN_1774685	IL24	1	1	1	1	1	1	-5	-5	-5	-5	-5	-5	1	1	1	1	1	1
605	6	ILMN_1720282	NQO1	1	1	1	1	1	1	-5	-5	-5	-5	-5	-5	1	1	1	1	1	1
606	6	ILMN_1699574	NRP1	1	1	1	1	1	1	-5	-5	-5	-5	-5	-5	1	1	1	1	1	1
607	6	ILMN_1696537	DDIT4L	1	1	1	1	1	1	-5	-5	-5	-5	-5	-5	1	1	1	1	1	1
608	6	ILMN_1679262	DPYSL3	1	1	1	1	1	1	-5	-5	-5	-5	-5	-5	1	1	1	1	1	1
609	6	ILMN_2410929	PAPSS2	1.90954	2.43035	-1.07743	-1.01431	1.48012	2.71239	-3.55081	-1.76286	-5	-3.83625	-5	-4.0934	1.81262	3.53106	1.69655	4.95828	1.72799	2.14896
610	6	ILMN_1768110	ZAK	1.49464	2.218	-3.26023	-2.67703	1.39404	1.88698	-1.32561	-1.45049	-5	-5	-3.65521	-4.70117	3.0263	2.23103	2.18006	2.12673	1.98479	2.53939
611	6	ILMN_1776967	LRRC50	4.20805	1.49077	-1.13344	1	1.51673	1	-5	-5	-5	-2.96487	-5	-5	2.9337	1.50316	1.49118	1.85507	3.19753	1.56986
612	6	ILMN_1686109	CCL23	1	1	1	1	1	1	-5	-5	-5	-5	-5	-5	4.11089	1	4.68475	1	1.68272	1.14331
613	6	ILMN_2158713	IL1F9	1.19359	1	1	1	1	1	-5	-5	-5	-5	-5	-5	3.81533	3.48756	3.34923	5	1	1.84387
614	6	ILMN_1719867	RNF13	1.23054	-1.00057	-1.01096	1.06091	1.39051	1.63808	-5	-4.6763	-5	-5	-5	-4.85771	2.41772	2.33812	2.82753	4.38771	2.20521	1.9057
615	6	ILMN_2143795	MGC4677	1.19241	-1.51893	1.5091	1.00672	1.40563	-1.20139	-2.83652	-2.00505	-2.30102	-2.26166	-2.66705	-2.26552	1.15388	1.18966	1.06703	2.10081	1.25728	1.47656
616	6	ILMN_1794165	PGD	1	1	1	1	1	1	-1.7165	-2.15282	-3.57977	-3.78548	-2.57416	-3.80359	1.95741	1.00926	2.3229	1.60956	2.77227	1.1616
617	6	ILMN_1774513	DDX17	1	1	1	1	1	1	-2.71389	-2.51851	-2.55395	-2.3324	-2.4667	-3.39674	1	1	1	1	1	1
618	6	ILMN_1704619	VPS29	1	1	1	1	1	1	-2.27096	-2.35259	-3.21036	-3.18177	-2.83168	-3.16984	1	1	1	1	1	1
619	6	ILMN_2300186	DYNLL1	1	1	1	1	1	1	-3.16038	-2.84213	-3.03064	-3.36795	-3.16707	-2.40862	1	1	1	1	1	1
620	6	ILMN_1707336	ARPC4	1	1	1	1	1	1	-2.0702	-2.39538	-3.13723	-3.06752	-2.04179	-2.03717	1	1	1	1	1	1
621	6	ILMN_1795227	DNCL1	1	1	1	1	1	1	-2.7419	-2.34389	-2.96824	-3.29608	-2.30718	-2.37668	1	1	1	1	1	1
622	6	ILMN_1798249	AK3L1	-1.1641	1.41086	-1.40261	-1.2327	1.05216	2.08218	-2.30579	-2.33292	-5	-5	-3.03591	-5	1	1	1	1	1	1
623	6	ILMN_1655229	SLC7A11	-1.09783	-1.13631	1.05452	-1.20382	1.00622	1.20343	-2.17836	-2.88885	-5	-5	-3.44773	-5	1	1	1	1	1	1
624	6	ILMN_1716105	NLRP12	1	1	1	1	1	1	-5	-2.35942	-5	-5	-2.15326	-5	1.34887	-1.09617	1.57095	-1.24038	2.29861	1.02068
625	6	ILMN_1684873	ARSD	1.24401	1.35899	1.00719	-1.40807	1.37691	1.23775	-3.15255	-4.86439	-5	-5	-3.34733	-5	1	1	1	1	1	1
626	6	ILMN_3242271	GAPT	1	1	1	1	1	1	-2.6996	-5	-5	-5	-3.72614	-5	1.50637	1.29505	1.30694	-1.07375	1.70824	1.02175
627	6	ILMN_1675191	GAPT	1	1	1	1	1	1	-3.08758	-5	-5	-5	-4.48896	-5	1.33862	1.20823	1.17546	-1.45391	1.6489	1.04456
628	6	ILMN_1651296	LOC143666	2.18348	-1.76469	1.27734	1.44812	4.56284	1.6288	-5	-5	-5	-5	-5	-3.87122	1	1	1	1	1	1
629	6	ILMN_1670490	PDPN	1.15635	-1.57915	-1.06249	1.01785	1.27409	-1.57915	-3.55027	-5	-3.55027	-5	-3.55027	-5	1	1	1	1	1	1
630	6	ILMN_1656938	LOC731486	1.22072	-1.33772	1.4803	1.26614	1.50083	-1.00158	-4.6369	-5	-5	-5	-5	-5	1	1	1	1	1	1
631	6	ILMN_2307656	AGTRAP	1	1	1	1	1	1	-5	-5	-5	-2.16946	-5	-4.7276	1.81843	1.69471	-1.56857	-1.57543	2.26898	1.32171
632	6	ILMN_1747347	C17orf60	1	1	1	1	1	1	-5	-5	-5	-3.5193	-5	-5	-1.06779	1.05392	-1.28934	-1.07442	1.26535	1.61404
633	6	ILMN_1786273	C1orf122	1.50808	1.27636	1.45665	1.56437	1.80403	1.59718	-5	-3.29229	-5	-2.7698	-5	-3.60428	1	1	1	1	1	1
634	6	ILMN_1797009	F3	1	1	1	1	1	1	-5	-5	-5	-3.17593	-5	-5	1	1	1	1	1	1
635	6	ILMN_1722158	CASP5	1	1	1	1	1	1	-5	-3.82702	-5	-3.82702	-5	-3.82702	1.3651	1	1.16412	1	1	1
636	6	ILMN_1882512		1	1	1	1	1	1	-5	-3.94292	-5	-3.94292	-5	-3.94292	1	1	1	1	1	1
637	6	ILMN_1695290	FERMT2	1	1	1	1	1	1	-5	-3.99631	-5	-3.99631	-5	-3.99631	1	1	1	1	1	1
638	6	ILMN_2171384	CXCL5	1.63189	1.98933	-1.13908	1	2.99989	3.44707	-4.7361	-5	-5	-5	-5	-5	1	1	1	1	1	1
639	6	ILMN_1752562	CXCL5	3.24737	3.77228	1.47417	1.83758	4.44732	2.41721	-5	-5	-5	-5	-5	-5	1	1	1	1	1	1
640	6	ILMN_1711062	MMP19	2.40172	1.37936	1.58273	1.12188	4.2113	1.23635	-5	-5	-5	-3.91329	-5	-5	1	1	1	1	1	1
641	6	ILMN_1782953	MMP19	3.0341	1.0847	1.67469	-1.58	4.41645	1.49515	-5	-4.16404	-5	-4.16404	-5	-4.16404	1	1	1	1	1	1
642	6	ILMN_3246054	LOC732415	2.67225	1.14246	2.75374	-1.20939	3.39198	1.1151	-3.49852	-5	-5	-5	-5	-5	1	1	1	1	1	1
643	6	ILMN_1708248	LILRB1	2.58973	2.7995	1.59936	-1.73897	2.89553	1.89826	-5	-3.89447	-5	-5	-5	-5	1	1	1	1	1	1
644	6	ILMN_1678517	ACSL5	1.57953	1.24635	1.47367	-1.21444	2.33943	1.60103	-5	-5	-5	-5	-5	-5	1	1	1	1	1	1
645	6	ILMN_1832033		1	1	1	1	1	1	-5	-4.32321	-5	-2.96023	-5	-4.11941	-1.1147	-1.45104	-1.15611	2.11146	1.04828	-1.29238
646	6	ILMN_1788203	HEY1	1	1	1	1	1	1	-3.61255	-5	-5	-5	-5	-5	-1.2269	-1.1577	1.56211	2.16682	1.00964	1.03259
647	6	ILMN_2254635	ITGAX	1	1	1	1	1	1	-2.65865	-2.52454	-4.97035	-3.96962	-4.92105	-5	-1.17685	-1.20685	1.07053	1.28073	-1.0498	-1.13132
648	6	ILMN_1764030	CCL23	1.66618	2.61752	1.55218	1.74005	1.80856	2.43217	-5	-2.06066	-5	-2.06066	-5	-2.06066	1	1	1	1	1	1
649	6	ILMN_1802653	EBI3	1.84601	1.8629	3.54865	3.29684	3.25864	2.48305	-3.96305	-2.40741	-5	-5	-5	-5	1	1	1	1	1	1
650	6	ILMN_1680624	CREG1	1	1	1	1	1	1	-3.0774	-3.69426	-5	-4.26676	-4.07071	-5	2.0065	2.13254	1.53419	2.09727	-1.01668	-1.17157
651	6	ILMN_1792323	HDC	1	1	1	1	1	1	-3.29329	-2.78799	-5	-5	-4.12906	-3.85296	1.27825	1	1.14731	1.73328	-3.36922	1
652	6	ILMN_1802257	PCTP	1	1	1	1	1	1	-5	-2.21816	-5	-5	-3.67678	-5	1.78158	2.14435	1.56896	1.28495	1.33041	1.17058
653	6	ILMN_1680314	TXN	1	1	1	1	1	1	-3.41049	-2.91135	-5	-5	-3.06483	-3.21991	1.55253	1.66078	1.82309	3.61588	1.38828	1.52532
654	6	ILMN_2038776	TXN	1	1	1	1	1	1	-3.69837	-3.34616	-5	-5	-3.09954	-3.14145	1.31595	1.5485	1.40547	2.90168	1.12554	1.62503
655	6	ILMN_1784238	SEC22B	1	1	1	1	1	1	-3.4778	-2.79725	-5	-5	-3.17255	-3.19004	1.11557	-1.00902	1.1127	1.04986	1.23012	-1.02735
656	6	ILMN_1681340	C1orf41	1	1	1	1	1	1	-2.39052	-2.27283	-5	-4.21968	-2.16837	-2.36742	1	1	1	1	1	1
657	6	ILMN_1808584	FAM36A	1	1	1	1	1	1	-2.47666	-2.38016	-5	-5	-2.7772	-3.2385	1	1	1	1	1	1
658	6	ILMN_1773313	USMG5	1	1	1	1	1	1	-3.72241	-2.37645	-3.72241	-5	-3.72241	-2.45187	1	1	1	1	1	1
659	6	ILMN_1773760	PAICS	1	1	1	1	1	1	-3.36231	-2.32921	-5	-5	-4.17309	-2.96473	1	1	1	1	1	1
660	6	ILMN_1797893	PFAAP5	1	1	1	1	1	1	-4.03254	-3.21253	-5	-5	-3.0373	-2.38249	1	1	1	1	1	1
661	6	ILMN_2208495	LASS5	1	1	1	1	1	1	-3.31494	-2.6091	-4.54531	-5	-3.05048	-2.11251	1	1	1	1	1	1
662	6	ILMN_1906423		1	1	1	1	1	1	-3.19406	-2.579	-5	-5	-3.40243	-2.12107	1	1	1	1	1	1
663	6	ILMN_1803744	SELS	1	1	1	1	1	1	-4.97718	-2.42868	-3.55481	-3.83306	-2.26585	-2.53898	1	1	1	1	1	1
664	6	ILMN_2376723	CDKN2B	1	1	1	1	1	1	-4.30407	-2.14851	-4.67913	-2.97524	-3.28921	-2.86834	1	1	1	1	1	1
665	6	ILMN_1725814	IL24	1	1	1	1	1	1	-4.4532	-2.43505	-4.4532	-2.43505	-4.4532	-2.25542	1	1	1	1	1	1
666	6	ILMN_2224486	C3orf14	1	1	1	1	1	1	-4.05507	-5	-5	-5	-4.22196	-2.59143	1	1	1	1	1	1
667	6	ILMN_1819384		1	1	1	1	1	1	-5	-5	-5	-4.00735	-3.60117	-3.45508	1	1	1	1	1	1
668	6	ILMN_3307940	FLJ35776	1	1	1	1	1	1	-5	-5	-5	-5	-3.29271	-3.07885	1	1	1	1	1	1
669	6	ILMN_1787415	SNX16	1	1	1	1	1	1	-5	-4.34117	-5	-5	-2.90348	-2.91	1	1	1	1	1	1
670	6	ILMN_1734486	C1orf19	1	1	1	1	1	1	-5	-3.78819	-5	-5	-2.46762	-2.58623	1	1	1	1	1	1
671	6	ILMN_1685678	EEF1B2	1	1	1	1	1	1	-5	-3.73402	-5	-5	-2.72017	-2.66027	1	1	1	1	1	1
672	6	ILMN_1737184	CDCA7	1	1	1	1	1	1	-5	-2.50756	-4.83595	-5	-3.32158	-2.40264	1	1	1	1	1	1
673	6	ILMN_1803676	ENOSF1	1	1	1	1	1	1	-5	-2.87352	-5	-5	-3.95752	-2.96716	1	1	1	1	1	1
674	6	ILMN_3224204	PSMG4	1	1	1	1	1	1	-5	-3.35965	-5	-5	-4.32459	-2.6173	1	1	1	1	1	1
675	7	ILMN_1686116	THBS1	5	5	2.5634	1	5	5	-2.68898	-4.89776	-5	-5	-5	-5	-1.53176	-1.2243	-5	-2.63065	-2.5856	-2.40733
676	7	ILMN_1762713	C19orf59	2.50935	2.11601	4.30845	3.4836	3.24731	1.30192	-2.65121	-5	-3.83363	-3.41025	-5	-5	-2.27165	-3.29761	-2.76619	-5	-2.42361	-2.54931
677	7	ILMN_1741165	SLC11A1	1.9924	1.77048	1.92806	3.19748	2.03715	1.93189	-2.64381	-2.43696	-5	-3.30433	-5	-5	-1.29463	-1.20105	-2.24984	-2.41548	-1.32266	1.01494
678	7	ILMN_1654696	C15orf48	1.32876	1.26779	1.30277	1.54591	1.51185	1.76242	-3.05515	-5	-5	-5	-3.88124	-4.96956	-3.05487	-4.70346	-2.54546	-1.23615	-1.4649	1.16139
679	7	ILMN_2230902	CTNNA1	1	1	1	1	1	1	-2.07325	-2.0386	-5	-3.785	-5	-5	-1.02684	-1.07273	-1.72145	-2.01316	-1.24803	-1.18126
680	7	ILMN_1711899	ANXA2	1	1	1	1	1	1	-2.78381	-4.06428	-5	-5	-4.08336	-5	-1.45484	-1.15094	-1.5515	-1.35206	-1.37186	-1.35206
681	7	ILMN_1654516	TMEM120A	1.80647	1.53394	2.10388	2.37142	2.18983	1.71976	-3.67132	-2.6386	-5	-4.16188	-5	-5	-1.36687	-1.5241	-1.81188	-1.48021	-1.28268	-1.3948
682	7	ILMN_1776188	MAP1LC3A	1.69055	1.34038	1.6807	1.85717	1.85334	1.31538	-5	-3.71717	-5	-5	-5	-4.81106	-1.75803	-2.46569	-2.07645	-2.46569	-1.3816	-1.87148
683	7	ILMN_1779547	HPSE	1	1	1	1	1	1	-4.57456	-5	-5	-4.93292	-4.66626	-5	-1.60405	-1.10816	-2.4444	-2.0921	-1.11484	-1.08691
684	7	ILMN_1804935	VNN3	1	1	1	1	1	1	-5	-4.78295	-5	-5	-5	-5	-1.64606	-1.48932	-2.01093	-3.17401	-2.08145	-1.9771
685	7	ILMN_1805410	C15orf48	1.31806	-1.04171	1.49633	1.09732	1.29042	1.04867	-2.92699	-3.2651	-5	-5	-3.50395	-4.47338	-3.64246	-5	-5	-3.94866	-1.57292	-1.62304
686	7	ILMN_2059535	PPM1F	1.05094	-1.31551	1.06899	1.39337	-1.04061	-1.05124	-2.31598	-3.02444	-5	-4.49295	-2.25973	-2.2871	-2.83862	-3.50866	-5	-4.62591	-3.76089	-1.88294
687	7	ILMN_2320513	APBB3	1	1	1	1	1	1	-4.18178	-2.72107	-5	-5	-2.8736	-2.01333	-2.97983	-2.85033	-5	-3.11978	-3.31488	-1.46367
688	7	ILMN_1740772	APBB3	1	1	1	1	1	1	-4.46671	-3.38223	-5	-5	-2.60284	-2.19173	-4.5099	-3.89881	-5	-3.13781	-4.91175	-1.43435
689	7	ILMN_1800975	PSME3	1	1	1	1	1	1	-3.65079	-2.34342	-5	-5	-3.29151	-2.08752	-5	-5	-5	-3.98024	-5	-4.7282
690	7	ILMN_2346573	PSME3	1	1	1	1	1	1	-5	-3.01166	-5	-5	-3.84713	-2.23132	-5	-5	-5	-3.44871	-5	-5
691	7	ILMN_2367020	SEC61G	1	1	1	1	1	1	-2.58714	-2.46455	-4.30248	-3.71998	-2.30897	-1.79386	-2.37314	-2.62119	-2.19324	-2.51853	-2.58185	-2.07031
692	7	ILMN_1735788	TRIOBP	1	1	1	1	1	1	-2.78483	-1.70962	-5	-2.73514	-2.15391	-1.42175	-3.43696	-2.84399	-3.75715	-2.30597	-3.5142	-2.42357
693	7	ILMN_1657632	ZMYM6	1	1	1	1	1	1	-1.96301	-1.87196	-5	-5	-2.11131	-1.84732	-2.62879	-1.7843	-5	-2.16869	-5	-2.56967
694	7	ILMN_1693394	BCKDK	1	1	1	1	1	1	-2.5929	-2.82157	-5	-5	-2.56037	-2.2488	-1.99785	-1.56965	-3.63997	-1.44149	-3.06835	-1.32337
695	7	ILMN_1664750	TMBIM4	1	1	1	1	1	1	-2.87309	-2.20518	-5	-5	-3.11888	-2.91352	-2.22482	-1.55487	-3.95333	-2.86929	-2.41133	-1.84773
696	7	ILMN_2081335	C7orf44	1.55997	1.39216	2.36587	1.89256	1.76151	1.47742	-1.56097	-1.32751	-4.04539	-2.9513	-1.55929	-1.2899	-2.22159	-2.69686	-3.14941	-4.8657	-3.79685	-3.30232
697	7	ILMN_1715569	CCDC53	1	1	1	1	1	1	-1.98714	-1.32181	-3.59229	-4.6051	-1.42364	-1.25307	-2.14401	-2.46438	-2.5347	-3.65338	-3.336	-3.04717
698	7	ILMN_2365711	2012-09-02	1	1	1	1	1	1	-1.56406	-1.81849	-3.02489	-2.73841	-1.68294	-1.65336	-2.4591	-2.7136	-2.5646	-2.88981	-2.73742	-2.08266
699	7	ILMN_1666399	RING1	1	1	1	1	1	1	-1.98953	-2.04573	-2.89114	-2.90709	-1.5264	-1.29244	-3.14698	-3.19704	-3.83363	-3.15938	-3.3124	-2.11627
700	7	ILMN_1748438	POLR2G	1	1	1	1	1	1	-1.88237	-1.56569	-2.14875	-2.74355	-1.29166	-1.28123	-2.33246	-3.46804	-3.40289	-4.8369	-2.29717	-2.31256
701	7	ILMN_2354515	NDUFAF3	1	1	1	1	1	1	-1.68942	-1.69268	-2.46659	-3.21615	-1.32697	-1.05709	-2.47681	-3.94788	-3.38568	-5	-2.22003	-2.25653
702	7	ILMN_1813256	CRIPT	1	1	1	1	1	1	-1.93503	-1.37606	-2.7874	-2.75282	-1.36698	-1.23396	-3.1357	-3.06204	-3.42971	-4.53479	-3.05337	-2.21868
703	7	ILMN_1663422	RGL4	1	1	1	1	1	1	-2.00215	-2.30772	-2.50607	-2.28556	-1.72551	-1.43231	-2.98583	-2.72458	-3.5132	-5	-3.43394	-2.13894
704	7	ILMN_1659437	TXNDC17	1	1	1	1	1	1	-2.02938	-1.74508	-5	-3.36092	-1.675	-1.55187	-2.73864	-3.12835	-5	-5	-2.46422	-2.17309
705	7	ILMN_3238859	FAM120AOS	1	1	1	1	1	1	-2.15021	-2.2647	-4.70086	-5	-1.86173	-1.62617	-2.2932	-2.59696	-5	-5	-2.03421	-2.31895
706	7	ILMN_1659564	SEC61A1	1	1	1	1	1	1	-2.51014	-2.86558	-4.74434	-4.83777	-2.91817	-1.85434	-2.94558	-3.42597	-5	-5	-2.02807	-2.96139
707	7	ILMN_1734895	SFT2D1	1	1	1	1	1	1	-3.18881	-2.24394	-5	-4.06861	-2.44787	-2.16688	-1.75845	-1.59714	-4.23034	-5	-2.03334	-1.2705
708	7	ILMN_3288587	LOC100131785	1	1	1	1	1	1	-3.23001	-2.21017	-4.12291	-3.32388	-2.70485	-2.16549	-2.12263	-2.28127	-2.83059	-3.72722	-2.46811	-2.00825
709	7	ILMN_1655340	RNF181	1	1	1	1	1	1	-2.68198	-2.3205	-4.12565	-3.55695	-2.56646	-2.13059	-2.11142	-2.09432	-3.43838	-5	-3.14823	-2.11658
710	7	ILMN_2353642	ATP6V0B	1	1	1	1	1	1	-2.82052	-2.36925	-3.68265	-2.26087	-3.44668	-2.25709	-1.79926	-1.99485	-3.93199	-4.62573	-2.13157	-1.55617
711	7	ILMN_1721391	ATP6V0B	1	1	1	1	1	1	-2.59764	-2.58269	-4.4189	-3.00208	-3.17132	-2.59816	-2.20233	-2.28072	-4.76853	-4.73267	-2.58776	-1.68379
712	7	ILMN_1687301	VCAN	2.34012	3.4162	1.0557	1.54239	1.78044	3.1731	1.37639	-2.22269	-3.20895	-2.10466	-2.40504	-5	-1.59425	-1.98309	-4.08291	-4.38935	-3.80595	-3.07239
713	7	ILMN_1680996	ALOX5	1.00218	2.41434	-1.1222	1.56261	1.0468	2.3824	1.06695	-1.71057	-5	-4.74068	-2.43682	-2.93446	-2.22684	-1.96479	-4.05311	-4.45388	-3.35815	-2.09892
714	7	ILMN_1655549	SIGLEC10	1.34526	1.39095	1.22209	1.16832	1.52232	1.4036	1.27179	1.26037	-5	-1.55979	-2.1432	-1.18753	-3.93303	-2.89129	-4.13364	-3.72346	-2.23249	-2.74932
715	7	ILMN_1667030	HSBP1	1	1	1	1	1	1	-2.65697	-1.36715	-2.3877	-1.97362	-2.34646	-2.05776	-4.52904	-3.01559	-2.99379	-2.12434	-2.70843	-2.48984
716	7	ILMN_1809478	SSBP1	1	1	1	1	1	1	-1.44132	-1.22441	-2.34628	-2.16148	-1.22174	-1.15829	-1.81867	-1.97227	-2.14348	-2.71567	-2.19309	-2.03807
717	7	ILMN_1712400	SERPINB6	1	1	1	1	1	1	-1.84932	-1.29783	-2.30799	-1.60456	-2.15847	-1.89955	-1.91063	-2.48673	-2.29857	-3.49496	-2.60461	-2.20426
718	7	ILMN_1736054	SUB1	1	1	1	1	1	1	-1.33402	-1.22725	-1.7986	-2.37448	1.17988	-1.07142	-2.90614	-2.77165	-3.20487	-2.55365	-3.77446	-2.18233
719	7	ILMN_1673275	TRAPPC2	1	1	1	1	1	1	-1.167	-1.18843	-1.54357	-2.32788	1.03019	-1.48223	-2.92535	-3.19376	-3.57604	-5	-2.3051	-2.87956
720	7	ILMN_1754529	SPG7	1	1	1	1	1	1	-1.37072	-1.04136	-1.36434	-1.20122	-1.2379	1.08502	-2.21778	-2.70327	-4.01014	-4.55154	-3.16347	-2.25506
721	7	ILMN_3235168	MUL1	1	1	1	1	1	1	-1.63424	-1.55098	-2.09505	-2.21118	-1.48247	1.01154	-2.57678	-2.80731	-5	-5	-2.37745	-2.0102
722	7	ILMN_1718023	APEH	1	1	1	1	1	1	-1.36973	-1.10338	-2.34782	-2.17758	-1.01468	1.05626	-2.75033	-3.23009	-5	-5	-2.25993	-2.58365
723	7	ILMN_1742935	ZNF33B	1	1	1	1	1	1	-1.46066	1.03866	-2.34815	-2.01329	-1.38778	-1.03067	-2.14203	-2.04857	-4.37312	-5	-2.40249	-3.21356
724	7	ILMN_2361570	SNX14	1	1	1	1	1	1	-1.14237	-1.33999	-2.6873	-3.1025	-1.16154	-1.35632	-2.04971	-1.58941	-5	-5	-2.9076	-2.13624
725	7	ILMN_1776094	PPCS	1	1	1	1	1	1	-1.86588	-1.07295	-2.10412	-2.60899	-1.11241	-1.37445	-2.3915	-2.46443	-3.99582	-5	-2.22506	-2.66465
726	7	ILMN_2099594	SRP9	1	1	1	1	1	1	-1.60436	-1.00246	-2.5929	-2.50693	-1.36953	-1.29128	-2.0064	-2.15839	-3.54512	-4.41363	-2.3294	-2.41823
727	7	ILMN_1763404	LOC653226	1	1	1	1	1	1	-1.3872	-1.12068	-2.57056	-2.33652	-1.22937	-1.45619	-2.05555	-1.96699	-3.41679	-4.82115	-2.63072	-2.31754
728	7	ILMN_1718336	C7orf50	-1.01248	1.13338	1.10742	1.38882	1.13231	1.16797	-2.15598	-1.81018	-2.53192	-1.5897	-1.73373	-1.06888	-5	-5	-3.07459	-2.61827	-5	-5
729	7	ILMN_1733931	PDCD6	1	1	1	1	1	1	-1.86173	-1.61386	-2.5373	-2.98806	-1.35031	-1.47655	-3.01555	-3.66625	-3.62514	-3.20311	-2.51501	-4.41189
730	7	ILMN_1799367	TXNDC14	1	1	1	1	1	1	-1.78116	-1.77989	-3.63884	-3.10184	-1.48478	-1.26593	-4.39852	-4.35998	-4.75745	-3.64722	-2.73511	-5
731	7	ILMN_2396648	EXOSC1	1	1	1	1	1	1	-1.58718	-1.56143	-1.94098	-2.2059	-1.16827	-1.0799	-2.43473	-5	-5	-5	-3.30691	-3.1109
732	7	ILMN_1657361	CBX7	1	1	1	1	1	1	-1.05808	-1.0782	-3.75001	-2.86969	-1.23586	-1.1016	-2.71698	-3.73108	-5	-5	-2.20107	-3.69505
733	7	ILMN_1651819	GALNT11	1	1	1	1	1	1	-1.4103	-1.00252	-2.20214	-1.32237	-1.4325	-1.2515	-3.6527	-3.59726	-5	-5	-3.61421	-3.64691
734	7	ILMN_1770412	AHCYL1	1	1	1	1	1	1	-1.71416	-1.3665	-3.8356	-2.05875	-1.84294	-1.53553	-2.97034	-3.531	-5	-5	-4.16474	-3.71172
735	7	ILMN_1736002	COPS5	1	1	1	1	1	1	-1.84375	-1.62808	-4.09049	-3.94039	-2.02247	-2.07209	-3.45331	-4.70922	-4.47328	-5	-3.84877	-4.46246
736	7	ILMN_1772731	HAGH	1	1	1	1	1	1	-1.75945	-1.3575	-2.8998	-2.59294	-1.85275	-1.38824	-5	-5	-5	-5	-5	-5
737	7	ILMN_1654946	ZSCAN18	1	1	1	1	1	1	-2.20117	-1.77135	-5	-3.23878	-1.92309	-1.56138	-3.95227	-5	-5	-5	-4.77535	-3.03542
738	7	ILMN_1741200	RFX5	1	1	1	1	1	1	-2.35941	-1.48134	-5	-5	-2.22573	-1.86837	-4.5408	-4.4319	-5	-4.4319	-5	-2.81271
739	7	ILMN_1804150	HIBADH	1	1	1	1	1	1	-1.50571	-1.16853	-2.95294	-2.94047	-1.09679	1.06361	-3.2398	-3.72844	-5	-5	-5	-2.45009
740	7	ILMN_1733757	LOC374395	1	1	1	1	1	1	-2.07161	-1.51401	-3.31036	-1.97384	-1.47687	-1.02338	-4.42729	-4.24262	-5	-5	-3.14482	-2.43273
741	7	ILMN_1693352	MRPL20	1	1	1	1	1	1	-2.34415	-2.09073	-3.10432	-3.06196	-1.79942	-1.41645	-3.72064	-3.26983	-5	-5	-3.39774	-2.33763
742	7	ILMN_1741475	C7orf47	1	1	1	1	1	1	-1.55238	-1.08724	-3.34226	-2.82469	-1.62254	-1.17746	-4.04108	-3.9269	-5	-5	-4.94659	-2.98004
743	7	ILMN_1756311	UFSP2	1	1	1	1	1	1	-1.57615	-1.59601	-3.87285	-3.63027	-1.28683	-1.52132	-5	-3.83156	-5	-5	-5	-2.21185
744	7	ILMN_1723912	IFI44L	-5	1	-4.61368	1	-5	1	-2.54848	-2.33438	-3.02454	-2.83003	-2.25317	-2.41154	-1.17422	1.03907	-1.52764	-1.66931	-1.77365	-1.13281
745	7	ILMN_1787897	CXCL1	-5	-3.42079	-1.42588	-1.06309	-3.73796	1.73248	-5	-5	-5	-5	-5	-5	-1.29743	-1.25915	-1.29355	-1.21732	-1.42665	1.20492
746	7	ILMN_1787266	SPINK1	-3.84344	1	-1.68522	1	-3.84344	1	-5	-5	-5	-5	-5	-5	-1.58338	1	-1.58338	1	-1.58338	1
747	7	ILMN_1778321	SLC2A6	-2.53904	-1.54657	-2.91236	-1.47912	-2.68415	-1.17663	-5	-5	-5	-5	-5	-5	-1.83595	1	-1.83595	1	-1.83595	1
748	7	ILMN_1785732	TNFAIP6	-2.62504	-1.15565	-1.9341	-1.02352	-2.20532	1.49009	-5	-5	-5	-4.68788	-5	-5	1.86707	1.32633	1.00498	-1.38674	1.59264	1.01791
749	7	ILMN_1843198		-2.93443	-1.09309	-4.91439	-1.26857	-3.11788	1.11795	-5	-5	-5	-5	-5	-5	1	1	1	1	1	1
750	7	ILMN_2369221	IL15	-5	1	-5	1	-5	1	-5	-3.75387	-5	-3.75387	-5	-3.75387	1	1	1	1	1	1
751	7	ILMN_1699651	IL6	-5	1.35747	-3.07997	1.75276	-3.17795	3.58943	-5	-5	-5	-5	-5	-5	1	1	1	1.01567	1.38852	1
752	7	ILMN_1707591	TNIP3	-4.11433	1	-1.59804	1	-4.11433	1	-5	-3.44003	-5	-4.52061	-5	-5	1	1	1	1	1	1
753	7	ILMN_1710923	SLAMF7	-2.33809	-1.67604	-2.46377	-1.98419	-2.00582	-1.81782	-4.26391	-3.53474	-5	-5	-4.20571	-4.34379	1	-2.35739	1	-2.35739	1.00644	-1.18091
754	7	ILMN_1704985	CYP27A1	-2.49063	-1.75563	-2.09607	-1.3274	-2.42949	-1.58567	-5	-5	-5	-5	-5	-5	1.48364	-1.62527	-1.75814	-2.29163	1.63348	-1.79993
755	7	ILMN_2372413	BID	-2.85981	-2.60798	-1.11625	-1.07639	-2.37619	-1.55884	-4.69284	-5	-5	-5	-4.62386	-5	-1.2564	-1.4365	-1.52033	-2.72118	1.09312	-1.10362
756	7	ILMN_1799062	NFKB2	-3.74713	-5	1.01527	-1.07811	-3.56383	-3.14495	-3.16246	-2.71868	-5	-3.98321	-2.98909	-2.64984	-1.30839	-1.80888	-1.57176	-3.4629	1.17939	-1.4962
757	7	ILMN_2390859	NFKB2	-5	-5	1.24038	-1.03314	-3.64868	-5	-2.8775	-2.4288	-5	-3.52164	-4.26915	-2.688	-1.07142	-1.51898	-1.47702	-3.00491	1.22445	-1.46905
758	7	ILMN_1763386	BID	-3.31925	-2.49438	-1.44396	-1.15507	-2.88466	-1.95681	-3.16391	-5	-5	-5	-3.61098	-3.8732	-1.42084	-1.55424	-1.68084	-2.67669	-1.19967	-1.14639
759	7	ILMN_1674661	CIRBP	-3.67449	-2.93113	-1.55611	-1.83263	-2.57517	-2.31269	-4.31916	-3.92994	-4.86269	-4.58397	-3.76362	-3.10002	-2.98833	-2.24913	-2.23947	-2.51558	-3.80096	-2.79931
760	7	ILMN_1778064	FICD	-3.27133	-5	-2.55292	-2.4527	-5	-2.82042	-4.19506	-3.88472	-5	-5	-3.94344	-2.57546	-1.87385	-1.82175	-1.87385	-1.82175	-1.87385	-1.82175
761	7	ILMN_1698218	TRAF1	-4.52399	-3.80295	-2.65361	-2.23473	-5	-2.49497	-5	-5	-5	-3.90614	-5	-4.0194	-1.38753	-1.09131	-1.38753	-1.09131	-1.38753	-1.09131
762	7	ILMN_1804822	SRXN1	-3.2185	-2.52472	-2.77873	-3.23071	-3.5466	-2.59494	-5	-5	-5	-5	-5	-5	-1.64496	-1.89911	-1.99668	-2.0797	-1.0361	-1.36193
763	7	ILMN_1681972	TMEM69	-3.13939	-2.33701	1.21234	-1.46031	-2.40682	-1.71913	-2.42275	-2.29701	-3.62079	-5	-2.00624	-2.03646	1	1	1	1	1	1
764	7	ILMN_2335704	NCF4	-1.91968	-1.65986	1.5828	1.45075	-2.12251	-1.66078	-2.47863	-2.43074	-3.30047	-4.40637	-2.20806	-2.59462	1.04859	1.01729	-1.31816	-1.58256	-1.01084	1.07061
765	7	ILMN_1696375	TTC31	-2.48255	-3.80746	1.10235	1.05477	-2.05633	-4.06613	-3.72682	-2.00101	-5	-5	-3.31225	-2.17342	1	1	1	1	1	1
766	7	ILMN_1730824	ZNF512	-2.32951	-5	1.04564	-1.44055	-2.56727	-4.54438	-4.94838	-2.56788	-5	-5	-3.86924	-3.65796	1	1	1	1	1	1
767	7	ILMN_2297864	MTMR14	-2.16676	-1.87868	-1.24773	1.04307	-2.63504	-1.58941	-3.5402	-3.34459	-5	-2.02168	-2.91292	-2.41774	1	1	1	1	1	1
768	7	ILMN_1656145	GOT1	-2.16661	-1.81088	-1.66478	1.22543	-2.28208	-1.5476	-4.06118	-3.86475	-3.61224	-3.7638	-3.07785	-3.33128	1	1	1	1	1	1
769	7	ILMN_1790978	ATG7	-1.90332	-2.02556	-1.34421	-1.30952	-1.73517	-1.80723	-2.42352	-2.46848	-5	-5	-2.62364	-2.92275	1.3701	1.07218	1.03837	1.10703	1.57977	1.29951
770	7	ILMN_1703132	LYRM2	-1.85177	-2.01594	-1.89454	-1.39092	-1.61422	-1.30945	-3.04912	-3.05006	-4.65115	-5	-2.56907	-2.25345	1	1	1	1	1	1
771	7	ILMN_2065773	SCG5	-1.04393	-1.85683	-1.04393	-1.85683	-1.04393	-1.85683	-3.93779	-3.32614	-3.93779	-3.32614	-3.93779	-3.32614	1	1	1	1	1	1
772	7	ILMN_2082314	TOM1	-1.70276	-2.26033	-1.34946	-1.15165	-2.02327	-2.08082	-3.25536	-3.80853	-4.59483	-4.27757	-3.68182	-2.81811	1	1	1	1	1	1
773	7	ILMN_1731287	ARFGAP3	-1.47158	-2.73835	1.01599	-1.87595	-1.77394	-2.41709	-4.06417	-2.72002	-5	-3.5576	-4.90804	-4.37966	-1.161	1.10766	-1.31025	-1.38714	-1.30628	1.12514
774	7	ILMN_2133675	SGSH	-1.99433	-1.85048	1.02207	-1.00469	-2.14917	-2.22109	-4.48307	-2.15675	-5	-5	-4.41755	-5	1.20412	1.5513	-1.79455	-1.10265	1.14678	1.14024
775	7	ILMN_1661196	CSF2RA	-1.8535	-1.83192	-1.23088	-1.45973	-2.07769	-1.85249	-2.85245	-2.52691	-5	-5	-5	-5	1.7131	2.84726	-1.18369	1.19568	1.38881	1.65472
776	7	ILMN_2376455	CSF2RA	-1.67346	-1.79245	-1.14	-1.48568	-1.89772	-1.67087	-3.46907	-2.60529	-5	-5	-5	-5	1.863	2.67343	-1.20335	1.04707	1.32854	1.74469
777	7	ILMN_2326512	CASP1	-2.2545	-1.88799	1.01269	1.08488	-2.47182	-1.87877	-5	-5	-5	-5	-5	-5	1.12846	2.10978	-1.43038	1.77361	-1.86922	1.3743
778	7	ILMN_2326509	CASP1	-2.45759	-1.91729	-1.07826	1.14056	-2.30212	-1.78225	-5	-5	-5	-5	-5	-5	1.00164	2.01875	-1.55573	1.90694	-1.49112	1.23418
779	7	ILMN_1652065	KCNMB1	-1.49975	-1.02289	-1.43603	1.38567	-1.4699	-1.16495	-4.39387	-2.53126	-5	-5	-5	-5	1	1	1	1	1	1
780	7	ILMN_1671791	PCK2	-2.42504	-1.38054	-1.61817	1.01626	-2.6619	-1.48662	-3.0493	-3.99828	-5	-5	-5	-5	1	1	1	1	1	1
781	7	ILMN_1773964	H1FX	-2.55552	-2.09563	1.50773	1.37628	-2.4642	-1.68885	-4.61695	-4.29648	-5	-3.27218	-5	-3.16365	1	1	1	1	1	1
782	7	ILMN_2185845	BRSK1	-3.62415	-2.95463	1.00221	1.26701	-2.77351	-2.54919	-5	-3.36166	-5	-5	-5	-5	1	1	1	1	1	1
783	7	ILMN_2331082	MS4A7	-1.20654	2.03262	-1.14968	1.3981	-1.47793	2.08221	-5	-5	-5	-5	-5	-5	-5	1	-5	1	-5	1
784	7	ILMN_1669113	ATF5	-1.61936	-1.12994	-1.17272	1.6241	-1.44558	1.10059	-4.09321	-5	-5	-5	-5	-5	-4.63617	-2.43792	-4.93237	1.64292	-4.30153	-1.00386
785	7	ILMN_1757467	H1F0	-1.91781	-1.15073	1.27881	1.13845	-2.01153	-1.18798	-5	-5	-5	-5	-5	-5	-5	-1.58613	-1.53182	1.40537	-5	-2.08889
786	7	ILMN_2109197	EPB41L3	1.14255	1.64446	-1.30443	-1.17597	-1.06262	1.42749	-2.67079	-2.67419	-5	-5	-5	-5	-3.9696	-1.73371	-5	-3.29106	-5	-3.29106
787	7	ILMN_3223126	TYMP	-1.11447	1.09144	1.61472	2.25463	-1.31278	1.01888	-4.38038	-5	-5	-5	-5	-5	-5	-3.36966	-5	-5	-5	-4.08301
788	7	ILMN_3297126	TYMP	-1.05068	-1.1941	1.59543	2.11567	-1.21245	1.00258	-5	-5	-5	-5	-5	-5	-5	-2.96311	-5	-5	-4.61282	-3.93889
789	7	ILMN_1701195	PLA2G7	1	1	1	1	1	1	-5	-5	-5	-5	-5	-5	-4.96783	-1.25678	-5	-2.2082	-5	-1.01074
790	7	ILMN_2331087	MS4A7	-1.10394	2.38808	1.2473	1.1017	-1.2445	2.47284	-5	-5	-5	-5	-5	-5	-4.68935	-2.46998	-5	-2.21055	-4.45334	-1.74383
791	7	ILMN_1678690	UPB1	1	1	1	1	1	1	-5	-5	-5	-5	-5	-5	-2.9955	-3.58585	-2.17954	-3.58585	-2.9955	-2.3421
792	7	ILMN_1771376	PEA15	1	1	1	1	1	1	-3.04281	-3.73803	-5	-5	-4.05256	-3.53776	-3.53532	-2.8976	-3.9736	-2.53337	-3.73292	-2.5341
793	7	ILMN_2151056	C10orf32	1	1	1	1	1	1	-5	-2.95433	-5	-5	-4.03709	-5	-2.98602	-1.61516	-3.23546	-3.6747	-5	-2.66885
794	7	ILMN_2170813	LAMP3	-1.0748	1.22768	-1.1844	1.0646	1.24889	1.27619	-2.13364	-3.01193	-5	-2.48079	-5	-5	1.04267	-1.438	-1.58021	-1.58616	-4.53004	-1.16428
795	7	ILMN_1749521	SLC35E3	1	1	1	1	1	1	-3.92032	-4.06019	-5	-5	-4.75348	-4.92502	1.10783	1.32724	-4.99118	-4.24086	-1.87366	-1.57393
796	7	ILMN_1796349	SMPDL3A	1.1926	1.04818	-1.20787	-2.69734	1.78874	1.4583	-5	-5	-5	-5	-5	-5	1.08402	-1.67663	-1.79288	-2.64462	-1.79288	-2.64462
797	7	ILMN_1667239	INPP1	1	1	1	1	1	1	-2.84562	-2.00041	-5	-5	-2.34362	-3.24317	-1.04112	-2.24005	1.73092	-1.07153	-1.81912	-1.15503
798	7	ILMN_1749213	SDF2L1	1.26751	-1.39955	1.68894	1.18737	1.04767	-1.28847	-2.71383	-2.33212	-5	-4.56486	-2.47835	-2.01058	-1.56684	-1.27571	-1.3705	-2.53714	-2.55656	-1.12814
799	7	ILMN_1764383	MCOLN1	1.67015	1.39234	2.40645	1.80421	1.66034	1.28994	-2.63595	-2.45956	-5	-5	-3.50304	-2.68936	-1.63176	-1.25078	-1.61594	-1.07073	-1.21935	-1.03868
800	7	ILMN_1806778	UBE2E1	1	1	1	1	1	1	-2.21053	-2.14263	-3.56707	-3.03496	-2.16551	-2.29441	-1.25609	-1.31472	-1.66509	-1.5805	-1.36796	-1.18208
801	7	ILMN_1714527	VAMP3	1	1	1	1	1	1	-2.16356	-2.10825	-5	-4.28616	-2.74833	-3.21361	-1.16886	-1.01203	-1.39025	-1.66466	-1.26438	-1.11877
802	7	ILMN_2085862	SLC15A3	1	1	1	1	1	1	-2.14598	-2.41237	-5	-4.2523	-3.14485	-2.80659	-1.32795	-2.05646	-1.12549	-1.21757	-1.28582	-1.0748
803	7	ILMN_1772706	C10orf32	1	1	1	1	1	1	-3.61247	-2.77867	-5	-3.79158	-3.25986	-2.6178	-2.30659	-1.32054	-2.25	-1.71731	-2.10729	-1.71963
804	7	ILMN_1723884	ARF4	1	1	1	1	1	1	-2.94295	-2.4946	-4.00984	-4.20948	-2.81334	-2.63349	-2.19593	-2.13048	-1.43271	-2.28807	-1.50632	-1.04577
805	7	ILMN_1699570	TPD52L2	1	1	1	1	1	1	-3.77992	-2.71607	-5	-3.9637	-3.62829	-2.37151	-1.38246	-2.00667	-1.49139	-3.05647	-1.51224	-1.68717
806	7	ILMN_1774604	PNKD	-1.05609	1.42006	1.38752	1.54146	-1.16459	1.12568	-4.34211	-2.08839	-5	-5	-5	-5	-1.55861	-1.85322	-1.23683	-1.28569	1.32814	-1.47557
807	7	ILMN_1803686	ADA	-1.05908	1.35881	1.74458	1.64006	-1.03532	1.28897	-3.5469	-2.72056	-5	-5	-5	-5	-1.08444	-1.40174	-1.07418	-1.40174	-1.36026	-1.40174
808	7	ILMN_1782070	NPL	-1.2526	1.47443	-1.05367	1.17571	-1.34978	1.07868	-5	-5	-3.643	-5	-4.0633	-5	-1.29741	-1.24325	-2.12306	-1.31038	-1.28246	-1.1023
809	7	ILMN_2149494	NPL	-1.33839	1.21625	-1.17813	1.13242	-1.19978	1.14928	-5	-5	-5	-5	-5	-5	-1.38704	-1.34845	-1.74244	-1.19095	-1.13929	-1.11689
810	7	ILMN_2367418	OSCAR	-1.86776	-1.25791	-1.2541	1.1224	-1.72655	-1.31559	-5	-5	-5	-5	-5	-5	-1.13877	-1.20616	-2.53768	-3.90794	1.57887	1.11911
811	7	ILMN_1741917	OSCAR	-1.54557	-1.16783	-1.30251	1.14595	-1.65098	-1.11188	-5	-5	-5	-5	-5	-5	-1.55226	-1.38702	-3.16491	-4.2631	1.47669	1.08204
812	7	ILMN_1737580	PPPDE2	-1.03618	-1.04537	-1.02594	1.0894	1.03237	-1.00084	-5	-4.61006	-5	-5	-5	-4.61913	-2.37667	-2.65266	-3.94432	-2.1724	-1.51717	-1.54348
813	7	ILMN_1780057	RENBP	-1.45599	-2.24165	1.46659	1.52848	-1.48857	-1.93055	-5	-5	-5	-5	-5	-4.97211	-1.47142	-1.44737	-4.68847	-1.47748	-1.74808	-1.01053
814	7	ILMN_1653466	HES4	-2.43152	-4.27298	-1.01507	-1.01657	2.0558	-1.80634	-3.51337	-5	-4.51196	-2.6197	-4.56482	-5	-5	-5	-5	-4.2873	-5	-2.48296
815	7	ILMN_2129505	CYBASC3	-2.07128	-2.29362	-1.41682	-1.73711	-2.02029	-2.14256	-5	-3.36332	-5	-5	-5	-2.91898	-5	-5	-5	-5	-5	-5
816	7	ILMN_1778136	ZMYND15	-1.37747	-2.83819	-1.77568	-2.75957	-1.1304	-2.96054	-5	-5	-5	-5	-5	-5	-3.87217	-3.44842	-5	-4.25602	-5	-3.58628
817	7	ILMN_1723412	ASCL2	-2.26837	-1.59037	-1.00899	1.41195	-2.59939	-1.85389	-4.23227	-3.50859	-5	-5	-5	-1.77489	-2.717	-3.82477	-4.73503	-5	-2.61094	-2.17059
818	7	ILMN_2109708	ECGF1	-1.66736	-1.53029	-1.03461	1.25912	-1.72896	-1.49372	-4.99843	-3.74309	-5	-5	-5	-5	-2.98272	-2.70501	-5	-5	-3.32176	-2.47079
819	7	ILMN_1690939	ECGF1	-1.20462	-1.43772	2.17749	2.17634	-1.03899	-1.14014	-5	-5	-5	-5	-5	-5	-3.5602	-2.9517	-5	-5	-3.3752	-2.02338
820	7	ILMN_1813846	P2RX4	-1.41083	-1.56253	1.08707	1.17509	-1.5338	-1.43455	-5	-5	-5	-5	-5	-5	-3.74215	-3.82614	-5	-5	-2.84377	-2.19455
821	7	ILMN_2173975	RTP4	-3.85605	-2.60308	-2.72778	-2.60308	-3.85605	-2.60308	-5	-3.01527	-5	-5	-2.6502	-1.72287	-3.29667	1	-5	1	-5	1
822	7	ILMN_1829845		-2.55819	-1.41657	-5	-5	-2.95403	-1.37907	-3.01352	-3.32278	-2.42879	-3.25241	-2.38065	-2.73628	-3.04797	-1.41153	-4.70442	-2.38452	-3.49988	-1.4524
823	7	ILMN_1793474	INSIG1	-1.75971	-1.38423	-5	-5	-2.1885	-2.02571	-3.91895	-3.99914	-3.92113	-3.69383	-4.23108	-4.57222	-3.48969	-2.07476	-2.92778	-1.31412	-2.04793	-1.0617
824	7	ILMN_1688606	RNFT1	-2.61925	-1.70005	-2.14392	-2.1015	-2.42105	-1.6488	-4.40583	-5	-5	-5	-2.9763	-5	-1.94686	-1.51077	-5	-5	-3.68751	1.12593
825	7	ILMN_2336595	ACSS2	-1.42155	-1.77453	-1.35787	-1.23333	-1.45993	-1.6186	-2.86508	-3.02909	-3.38519	-4.94625	-2.99333	-3.15975	-2.93178	-2.65226	-4.88381	-4.42432	-3.62602	-1.82822
826	7	ILMN_2206554	SLC35F5	-1.97966	-1.75146	-2.50811	-3.27008	-3.48514	-1.96658	-3.27755	-2.71571	-5	-5	-2.81227	-3.10513	-3.53547	-2.51552	-5	-5	-4.58337	-1.4671
827	7	ILMN_1793743	DIRC2	-2.24636	-1.52727	-2.59015	-2.04866	-2.42249	-1.71701	-3.43299	-3.5655	-5	-5	-4.07963	-4.44862	-1.56145	-1.32957	-2.50426	-2.5328	-1.79593	-1.39884
828	7	ILMN_1810559	RHOQ	-1.62629	-1.67025	-2.38014	-3.03198	-2.13833	-1.57373	-4.06475	-2.88888	-5	-5	-4.91912	-4.01566	-1.08566	-1.54795	-3.41009	-4.38391	-1.27512	-1.47566
829	7	ILMN_1766169	BCAT1	-1.94538	-1.92428	-5	-5	-1.9505	-2.31593	-3.25765	-3.44908	-5	-5	-5	-5	-2.33853	-2.26053	-5	-4.6519	-1.26976	-2.2745
830	7	ILMN_1729691	SLC16A6	-1.25337	-1.4905	-3.31192	-4.8562	-2.32094	-2.22608	-4.17522	-5	-5	-5	-5	-5	-2.84049	-1.35795	-5	-5	-3.10859	-1.47424
831	7	ILMN_1676448	WDFY1	-2.18227	-2.04601	-4.77931	-3.41684	-2.53321	-2.34913	-1.92296	-1.06947	-5	-3.622	-2.02682	-1.50288	-1.56716	-1.74036	-1.86578	-2.8336	-2.05713	-2.33242
832	7	ILMN_1798177	CHURC1	-4.1076	-2.2059	-2.87234	-2.41783	-3.61608	-1.98536	-2.24045	-1.93409	-5	-5	-2.32967	-2.15048	-2.17934	-2.5056	-2.02561	-3.64242	-2.50838	-2.71807
833	7	ILMN_1695917	C5orf15	-1.06354	1.05939	-1.93973	-1.51433	-1.23104	-1.08289	-2.4755	-1.64409	-3.43651	-2.10192	-2.18384	-1.71323	-2.69975	-3.33673	-2.88785	-2.87937	-2.1573	-2.53534
834	7	ILMN_1784602	CDKN1A	-1.40878	-1.24042	-1.44601	-1.74088	-1.43341	-1.14407	-2.6252	-3.06994	-3.66605	-2.35685	-2.80073	-2.19565	-2.63133	-3.21153	-2.5145	-1.57329	-1.61908	-1.17677
835	7	ILMN_1678766	DYNLT1	-1.95273	-1.66422	-1.31506	-1.13781	-1.65891	-1.4763	-2.72138	-1.09315	-5	-2.57766	-2.7137	-2.27582	-1.56248	-1.3774	-5	-5	-3.00494	-2.08719
836	7	ILMN_2075051	PGS1	-1.92389	-3.11342	-1.07529	-1.0134	-1.69572	-3.04081	-1.49188	-1.09584	-2.35308	-1.95012	-1.5414	-1.43187	-2.21331	-2.50317	-3.14613	-3.066	-4.08401	-2.68828
837	7	ILMN_1732216	NARS	-1.42218	-1.42849	-1.34636	-1.13134	-1.51711	-1.41095	-1.17323	-1.58013	-2.08064	-1.99864	-1.60039	-1.13781	-2.37692	-2.84245	-2.85327	-3.27155	-2.59885	-2.12895
838	7	ILMN_1698934	CMTM7	-1.38202	-1.34905	-1.07453	-1.09786	-1.42221	-1.31496	-1.35038	-1.71855	-1.90486	-2.05349	-1.31305	-1.19463	-2.60398	-2.48943	-3.24033	-4.00157	-2.67435	-2.20673
839	7	ILMN_1700518	HMGN4	-2.91096	-1.99689	-1.98844	-1.56789	-3.37177	-2.14118	-1.5232	-1.35374	-1.8476	-2.17197	-1.3082	-1.14372	-2.27226	-2.73668	-3.67386	-3.80004	-2.4036	-2.20954
840	7	ILMN_1753862	SRP54	-1.89304	-2.13343	-1.10353	-1.70184	-2.4518	-2.39488	-2.02797	-2.00663	-3.09523	-2.30058	-1.91569	-1.78448	-2.48498	-2.44548	-3.80707	-4.74775	-2.79232	-2.39045
841	7	ILMN_2312275	SRP54	-1.79972	-2.21565	-1.04169	-1.58022	-2.20873	-2.36624	-2.04879	-2.05623	-2.72814	-2.16151	-1.83453	-1.82432	-2.83286	-3.36267	-3.65418	-5	-2.91262	-2.72595
842	7	ILMN_1777325	STAT1	-1.30684	1.0164	-2.56679	-1.58323	-1.70039	-1.19154	-2.9817	-1.337	-5	-4.98913	-2.92414	-1.79816	-1.33824	2.09664	-3.8751	-2.996	-2.0595	-2.23946
843	7	ILMN_1729237	CYB5R1	-2.11402	-1.24433	-1.1929	1.29688	-1.69007	-1.03266	-3.77329	-2.7458	-3.16901	-5	-2.95015	-2.36499	-1.50928	-1.46411	-2.56488	-1.73182	-1.02316	-1.0576
844	7	ILMN_2047511	CENTA1	-1.33147	-1.28823	-1.28116	1.28497	-1.46829	-1.19277	-2.99876	-2.38519	-4.26929	-3.52426	-2.96223	-2.22443	-2.93212	-3.33323	-2.65801	-3.30093	-2.23411	-1.93158
845	7	ILMN_1785268	CD58	-2.16875	-1.69229	-1.56925	-1.78231	-2.15411	-1.71069	-2.24245	-2.15942	-2.95121	-3.74728	-2.21659	-2.84089	-1.47213	-1.35298	-2.63407	-2.29074	-1.67533	-1.23528
846	7	ILMN_2147517	CD58	-1.92606	-1.62698	-1.53014	-1.93782	-1.84035	-1.67271	-2.49105	-2.06459	-3.81956	-3.87538	-2.48005	-2.838	-1.501	-1.34916	-2.67645	-2.90109	-1.82798	-1.24925
847	7	ILMN_1720850	BAZ2B	-2.22482	-1.44561	-2.56391	-1.86793	-2.64692	-1.87526	-2.51546	-2.31682	-3.13581	-2.44589	-2.02936	-2.05902	-1.49408	-1.68428	-2.64527	-3.40767	-1.29992	-1.49441
848	7	ILMN_1659240	MTMR14	-2.79566	-2.00363	-2.93655	-1.65104	-3.12027	-1.96486	-2.81543	-2.52923	-3.56315	-3.43771	-2.59141	-2.17167	-1.37276	-1.78747	-2.20316	-3.62001	-1.75967	-1.35291
849	7	ILMN_1694530	DDA1	-1.83958	-2.04863	-1.22572	-1.20973	-1.88786	-1.78242	-2.88404	-2.4731	-5	-5	-3.02933	-2.06453	-2.55751	-2.83212	-3.07732	-2.22464	-2.6373	-2.51
850	7	ILMN_1795341	SFRS1	-2.8975	-2.89355	-1.4188	-1.52644	-3.7161	-2.86207	-2.71151	-2.3025	-3.82195	-4.23921	-2.36671	-2.08181	-1.92848	-2.19993	-2.54698	-2.49772	-2.74832	-2.41203
851	7	ILMN_1715994	HGS	-1.91365	-2.86446	-1.1298	-1.01144	-2.16799	-2.57518	-2.7985	-1.91845	-3.45257	-3.61253	-2.56389	-1.84309	-2.35361	-2.63014	-3.23592	-3.66332	-2.3843	-2.03023
852	7	ILMN_1719518	ARF4	-2.15963	-2.41658	-1.30186	-2.13701	-2.23377	-2.50078	-3.08508	-2.61832	-3.83684	-3.29509	-2.75191	-2.44829	-2.8862	-2.7959	-1.88904	-2.88603	-2.53208	-1.73202
853	8	ILMN_2311548	PTRH2	-1.6575	-1.58897	-1.04578	-1.11321	-1.88484	-2.03665	1	1	1	1	1	1	5	5	5	5	3.09157	2.04563
854	8	ILMN_1779886	TBC1D14	-2.14643	-1.88314	-2.36499	-2.26224	-3.41012	-2.62807	1.34956	1.62442	1.76	1.04614	1.51678	1.45731	5	5	4.64906	5	2.60725	1.68621
855	8	ILMN_1714567	AHNAK	-1.46163	-1.04229	-1.98329	-1.96405	-1.76785	-1.57565	2.03051	2.28177	1.11152	1.69806	1.42765	1.20104	2.81984	4.11585	5	5	3.38738	1.62222
856	8	ILMN_2233366	ASAP1	-2.31801	-1.40442	-2.2402	-2.80387	-2.61535	-1.772	1	1	1	1	1	1	3.05811	3.65489	5	3.34039	4.21632	2.96376
857	8	ILMN_1688698	ZEB2	-1.08724	-1.03329	-2.68699	-3.71618	-1.23612	-1.24771	1	1	1	1	1	1	5	5	5	5	4.32913	3.4177
858	8	ILMN_1764082	MBOAT1	-2.21517	-2.45627	-1.43785	-2.56232	-1.74152	-2.46455	1	1	1	1	1	1	4.92929	3.90031	5	5	5	3.68212
859	8	ILMN_1788237	LOC652755	1.51636	-1.24761	-1.4268	-3.23619	-2.20733	-1.77773	1	1	1	1	1	1	2.39285	5	5	5	2.01863	4.25576
860	8	ILMN_1791728	SLC25A25	-1.33951	-2.5052	1.23735	-1.52192	-1.06371	-2.52162	1.11805	1.40345	2.2608	1.67742	1.14099	1.38415	2.33669	2.01031	4.26492	5	2.46154	1.54613
861	8	ILMN_1746148	LRRC33	-1.8654	-2.63973	-1.24488	-2.70464	-2.93824	-4.57432	1.55735	1.8718	1.80343	2.1593	1.28051	1.3593	2.97466	2.47818	3.11406	5	3.08241	2.74564
862	8	ILMN_1765132	LACTB	-1.00687	1.23422	-1.85493	-2.08885	-1.34041	-1.06336	1.74055	2.21304	-1.28727	1.30118	1.09674	-1.18956	5	5	3.37696	2.99663	5	2.07428
863	8	ILMN_3266606	FABP5L2	-1.08145	-1.17296	-1.45229	-1.54601	-1.15923	-1.26531	2.08485	1.568	-1.31728	1.05617	1.15031	-1.68589	5	4.34367	5	5	4.30728	1.05978
864	8	ILMN_1728724	IL17RA	-2.41314	-1.80932	1.13039	1.02183	-1.77978	-2.14372	1	1	1	1	1	1	5	5	4.42729	2.27659	5	2.20023
865	8	ILMN_1714759	CNIH4	-1.74659	-1.8478	-1.13018	-1.03966	-1.75431	-1.55789	1	1	1	1	1	1	2.94001	5	2.01429	2.87435	1.0424	2.7084
866	8	ILMN_1666453	STK3	-1.41712	-1.07406	-2.01807	-1.50592	-1.85734	-1.27366	1	1	1	1	1	1	2.59679	5	2.69176	2.13873	1.60635	2.57173
867	8	ILMN_1712755	LRRC41	-1.45752	-1.88642	-1.10464	-1.2614	-1.50842	-2.09043	1	1	1	1	1	1	2.27496	2.98607	2.2725	3.79578	-1.16647	2.06226
868	8	ILMN_1707077	SORT1	-1.00296	-1.17019	-1.98612	-2.42548	-1.07188	-1.26972	1	1	1	1	1	1	2.555	4.06549	2.14697	2.7479	1.05223	-1.34967
869	8	ILMN_2335718	HNRNPAB	-1.04286	-1.16445	1.49218	-1.30938	-1.13572	-1.42273	1	1	1	1	1	1	2.20387	4.49022	3.89621	2.15137	1.73133	1.97687
870	8	ILMN_1702691	TNFAIP3	-1.54827	-1.04352	2.3362	-1.173	-1.5439	-1.33787	1	1	1	1	1	1	2.75977	2.08906	3.14338	2.93718	1.96273	1.0663
871	8	ILMN_1723874	MRPS6	-1.70901	1.11356	-1.17217	1.30104	-1.96318	1.06421	1	1	1	1	1	1	2.44325	3.4276	2.35903	2.61061	1.52235	2.78269
872	8	ILMN_1678494	ZNF438	-3.18998	-1.83012	-1.44334	-1.31961	-5	-1.90769	1	1	1	1	1	1	3.00013	2.70104	2.74845	2.81924	2.29429	2.31458
873	8	ILMN_1680727	GLRX2	-2.66692	-2.1306	-1.04169	1.02827	-2.73053	-1.88267	1.51016	1.25789	-1.20005	1.09413	-1.00314	-1.06332	2.34492	4.545	3.58677	3.48523	-1.15759	2.35672
874	8	ILMN_1736806	PAG1	-1.15598	-1.62179	-5	-2.30578	-1.75885	-1.40807	1	1	1	1	1	1	3.1717	5	3.68382	5	2.16663	3.47104
875	8	ILMN_1773407	C16orf72	-2.23512	-2.21913	-3.81666	-2.64661	-2.50599	-2.68492	1	1	1	1	1	1	2.65819	3.1721	3.21183	4.98762	1.84556	1.83807
876	8	ILMN_2055156	PAG1	-2.3862	-1.42193	-5	-5	-2.83157	-2.11756	1	1	1	1	1	1	2.83047	3.50656	2.2884	3.0234	1.55815	2.05019
877	8	ILMN_1752526	RNF144B	-1.03455	1.44813	-3.09123	-3.39201	-1.22931	-1.03138	1.23026	1.50455	-1.84509	-1.27335	1.08586	-1.08647	3.33362	4.74192	2.00433	3.2055	2.17474	1.71567
878	8	ILMN_1788547	GCLM	-2.13167	-2.23826	-2.98858	-4.85595	-2.10524	-2.23157	1.25881	1.31839	-1.53179	-1.68065	1.15381	-1.23977	3.69639	5	4.03459	5	3.31368	4.34462
879	8	ILMN_2243308	ACVR1B	-1.03616	-1.64252	-5	-4.77955	-2.12374	-2.97464	1.10894	1.04351	-1.86689	-1.89089	-1.10701	-1.23288	2.59041	5	2.43502	5	2.32077	4.00234
880	8	ILMN_1689004	TNFRSF12A	-5	-5	-1.28301	-3.89008	-3.42854	-5	1	1	1	1	1	1	4.68462	2.35326	5	5	5	3.3361
881	8	ILMN_2396020	DUSP6	-5	-3.65985	-2.73155	-4.76521	-5	-5	1.70883	-1.21373	1.37197	-1.09414	1.51564	-1.80775	4.14016	2.13454	5	5	5	1.42465
882	8	ILMN_2102693	NUFIP2	-1.02121	-1.21635	-4.54014	-2.46314	-1.35253	-1.26872	1.66007	1.68566	2.26569	2.72117	1.48478	1.44173	2.04298	2.24229	2.1247	2.00303	1.61035	1.66264
883	8	ILMN_2153332	ATXN1	-2.41313	-2.25044	-5	-3.17584	-3.01956	-2.19291	3.03089	1.50826	2.3375	2.33406	2.01471	1.42928	2.88745	1.64812	1.72848	2.1562	3.86774	1.95445
884	9	ILMN_1745423	UTP3	-1.49498	-2.0861	-3.90105	-3.36942	-2.03848	-2.37285	4.66299	2.05338	1.35594	1.97541	2.29238	2.4776	1	1	1	1	1	1
885	9	ILMN_1768958	RASGRP1	-5	-2.16015	-5	-2.16015	-5	-2.16015	2.11586	1.40866	1.87779	2.70617	1.95488	2.37979	1	1	1	1	1	1
886	9	ILMN_1665738	FLI1	-1.70488	-2.15862	-2.01284	-2.04539	-2.06883	-2.06892	5	2.76142	4.47947	4.30443	2.80854	3.29627	2.02136	2.44561	1.11945	-1.53247	1.52091	1.44142
887	9	ILMN_1731048	TLR1	-3.20964	-2.02953	-2.64781	-2.75883	-5	-3.26093	5	5	1.28364	-1.53569	5	5	1.20842	1.01467	1.25864	1.4276	1.77542	1.06528
888	9	ILMN_1653856	STS-1	-2.63824	-3.24051	-5	-5	-3.03664	-3.30804	2.86269	2.41774	1.56472	1.02434	1.83421	1.3539	-1.19364	-1.18408	-5	1.38632	1.0331	1.1258
889	9	ILMN_2344650	N4BP2L1	-5	-2.12562	-5	-3.49333	-5	-3.50075	1	1	1	1	1	1	-1.09961	-1.00072	-1.97755	1.01051	-4.0772	1.07834
890	9	ILMN_1780671	PLEKHG3	-5	-2.44786	-3.53576	-2.62978	-5	-2.42232	2.94592	2.69839	4.11191	2.89031	2.57844	2.57536	-1.52089	-1.47354	-1.84563	-2.57304	-1.3005	-1.1186
891	9	ILMN_1758105	ZNF791	-5	-5	-5	-5	-4.49927	-5	2.01021	1.94458	2.68264	2.28846	2.28134	1.47168	-1.39956	-1.7671	-2.19583	-5	1.29638	-1.76908
892	9	ILMN_2088825	CENTB2	-3.52929	-4.64049	-5	-5	-5	-5	1	1	1	1	1	1	-1.01997	-1.29028	-1.75086	-5	-1.15903	-1.61973
893	9	ILMN_1766798	CENTB2	-5	-5	-3.5153	-5	-5	-5	1	1	1	1	1	1	-1.71129	-1.17906	-2.90682	-4.87411	-2.25765	-1.46013
894	9	ILMN_3231638	FAM160B1	-5	-5	-5	-5	-5	-5	1	1	1	1	1	1	-1.23493	-1.55923	-2.91925	-4.96631	-1.41525	-1.82398
895	9	ILMN_1742578	MKLN1	-4.69869	-3.2153	-5	-5	-4.20485	-2.20284	1	1	1	1	1	1	-1.06213	-1.2223	-1.975	-4.50423	-1.02008	-1.03931
896	9	ILMN_1817255		-4.2366	-3.97533	-4.75277	-2.98468	-4.83613	-2.79818	1	1	1	1	1	1	-2.29367	-2.07202	-2.87917	-3.71515	-1.81539	-1.28364
897	9	ILMN_3236270	ACAP2	-3.71154	-2.79401	-3.21919	-5	-5	-3.40098	1	1	1	1	1	1	-1.4966	-1.00875	-3.72064	-4.36692	-1.67435	-1.16008
898	9	ILMN_1792587	VPS4B	-4.63949	-3.24946	-3.89007	-4.45233	-5	-3.88176	1	1	1	1	1	1	-1.56066	-1.33443	-3.44612	-4.9006	-1.46605	-1.37098
899	9	ILMN_1661833	ANKRD12	-5	-3.16915	-5	-5	-5	-3.73138	1	1	1	1	1	1	-1.53154	-1.54244	-4.25995	-5	-1.5692	-1.65224
900	9	ILMN_1733680	AZI2	-3.29473	-2.01082	-2.58537	-5	-3.05725	-5	1	1	1	1	1	1	-1.0288	1.09425	-1.18467	-1.2218	-2.82064	-1.13647
901	9	ILMN_3233388	RELL1	-2.04923	-2.39928	-5	-4.53536	-4.5629	-3.30095	1.98212	1.02288	1.28363	1.18145	1.08459	-1.05808	-1.23956	1.35326	-3.46615	-1.87722	-1.18989	-1.00586
902	9	ILMN_1764168	STXBP3	-3.30026	-2.0675	-2.04293	-2.64164	-3.44106	-2.33636	1	1	1	1	1	1	-1.26557	1.03622	-2.49259	-4.42994	-1.53138	1.03221
903	9	ILMN_3251511	SFRS2IP	-2.68191	-3.32192	-3.47496	-2.76755	-4.39086	-3.31585	1	1	1	1	1	1	-1.13636	1.04597	-3.1143	-2.93003	-1.1756	-1.113
904	9	ILMN_1716862	PPM1B	-2.77494	-2.6646	-4.27729	-3.41194	-3.69121	-3.65336	1	1	1	1	1	1	-1.06319	1.07029	-2.10231	-5	-1.08733	-1.18801
905	9	ILMN_2129015	AFF1	-2.15285	-2.27054	-3.93724	-4.90624	-2.33707	-2.66279	1	1	1	1	1	1	1.44369	1.45819	-1.05283	-1.3298	1.27924	-1.094
906	9	ILMN_1782459	OSBPL8	-2.02601	-2.33683	-4.31667	-4.88342	-2.60995	-3.06142	1	1	1	1	1	1	1.1083	1.2312	-1.41409	-1.36102	1.07694	-1.08917
907	9	ILMN_1729417	GNE	-3.11433	-3.44487	-3.14067	-3.6109	-3.84608	-2.95893	1	1	1	1	1	1	1.14526	1.41363	-1.59763	-2.23306	-1.00094	-1.24702
908	9	ILMN_1739967	TBK1	-2.65591	-2.4272	-3.62996	-4.15417	-3.08969	-2.60751	1	1	1	1	1	1	-1.01002	1.03012	-1.44758	-2.47507	-1.54359	-1.17884
909	9	ILMN_1666444	RBMS1	-2.13642	-2.54227	-2.12604	-2.65053	-2.73091	-3.04669	1.46823	1.47262	1.59945	1.67121	1.07219	1.16659	-1.0573	-1.09047	-2.19194	-2.40164	1.00888	-1.16989
910	9	ILMN_1711383	STK4	-2.27244	-2.06135	-3.54802	-2.70857	-2.34014	-2.12565	1	1	1	1	1	1	-1.49716	-1.14299	-2.9606	-2.14698	1.0257	1.01811
911	9	ILMN_1796738	SPAST	-3.18528	-2.07945	-3.85392	-5	-3.87403	-2.85739	1	1	1	1	1	1	-1.16381	1.36801	-1.60333	-3.55908	1.29216	1.01891
912	9	ILMN_1653134	TMEM188	-3.21262	-3.72204	-2.27659	-3.06685	-2.50958	-2.92035	1	1	1	1	1	1	1.34041	1.60221	-2.27635	-1.91633	1.2023	1.32534
913	9	ILMN_1669905	DCP2	-2.80321	-2.18565	-5	-3.16773	-2.94265	-2.72036	1	1	1	1	1	1	1.09305	1.20312	-1.92609	-2.23532	1.13164	1.0711
914	9	ILMN_1718712	C20orf177	-3.00407	-4.37329	-5	-5	-3.39563	-5	1	1	1	1	1	1	-1.2807	-1.09049	-1.21362	-1.29647	1.47249	-1.14774
915	9	ILMN_3258795	FAM13B	-2.56779	-4.27713	-5	-4.00687	-2.71941	-3.24078	1	1	1	1	1	1	-1.13562	1.04269	-1.26536	-1.30243	-1.32434	1.09289
916	9	ILMN_1667561	IFRD1	-5	-3.51594	-4.68143	-4.61974	-3.36779	-2.32116	1	1	1	1	1	1	-1.3633	-1.06156	-1.43119	-1.7508	-1.5151	1.10782
917	9	ILMN_2327994	AZIN1	-5	-3.36741	-4.46843	-5	-3.59082	-2.66489	1.80606	-1.03144	1.70157	1.89223	1.45362	1.33603	-1.15676	-1.16602	-1.45393	-1.44842	-1.20098	-1.38277
918	9	ILMN_1682316	TRIM33	-4.56048	-4.30279	-5	-5	-5	-4.3417	1	1	1	1	1	1	-1.68193	-1.38102	-2.0076	-1.84114	-1.69194	-1.34679
919	9	ILMN_1678671	KLHL24	-3.00104	-2.54196	-5	-5	-4.11041	-2.51444	2.21474	1.47891	1.71681	2.08581	1.47664	1.48785	-1.2699	-1.29366	-2.68265	-2.60807	-1.77839	-1.72196
920	9	ILMN_1742224	SLTM	-2.61242	-2.11123	-3.86942	-5	-4.15647	-2.57212	1	1	1	1	1	1	-1.5592	-1.54978	-1.21967	-3.4931	-1.31249	-1.29034
921	9	ILMN_1675472	LOC644799	-2.78603	-2.19716	-5	-4.54079	-2.81469	-2.38481	1	1	1	1	1	1	-1.22753	-1.16464	-2.19847	-1.04266	-1.05832	-1.48297
922	9	ILMN_2061950	RABGAP1	-2.31586	-2.08448	-5	-5	-2.96194	-2.44036	1	1	1	1	1	1	-1.27343	-1.17497	-1.44174	-2.54246	-1.37534	-1.31647
923	9	ILMN_1768197	ROD1	-2.74092	-2.16887	-5	-3.93873	-3.90276	-2.99854	1	1	1	1	1	1	-1.24032	-1.1403	-1.85469	-2.22747	-1.20569	-1.15382
924	9	ILMN_2050654	SAV1	-3.73189	-4.04766	-5	-5	-4.76985	-4.8011	1.2601	1.26517	1.15645	2.4939	-1.57817	1.07138	1.94206	5	-5	-1.16412	2.05391	5
925	9	ILMN_1693233	KIAA0513	-4.85346	-2.8415	-4.5885	-5	-5	-3.21068	2.14803	2.24205	1.54175	1.73923	1.66242	1.93503	1.80884	1.41408	-1.22616	-3.60169	2.37902	1.02353
926	9	ILMN_1731714	CREB5	-4.94169	-2.9655	-5	-5	-5	-4.1747	1	1	1	1	1	1	1.99257	1.68522	-1.38215	-2.67368	1.49135	-1.12563
927	9	ILMN_1677607	SC5DL	-3.02506	-3.16418	-4.31073	-2.68461	-3.15121	-3.59845	1.32052	1.50612	2.19278	3.85501	-1.11956	-1.03033	1.49343	2.74409	1.10029	-1.12082	-1.22731	1.01234
928	9	ILMN_1666545	GCNT1	-1.34722	-4.81775	-2.02444	-3.68198	-2.74935	-5	2.43591	2.06543	1.57005	1.50142	2.26387	2.0529	1	1	1	1	1	1
929	9	ILMN_1687768	NCOA7	-2.50859	-2.21011	-3.31778	-4.0427	-3.79745	-2.85962	1.13718	1.59518	1.27761	2.00255	1.20436	1.78605	2.02238	2.74968	1.27242	-1.1822	1.2774	1.12971
930	9	ILMN_1672660	MBP	-2.55285	-2.9276	-3.57115	-3.44133	-3.02283	-2.43096	1	1	1	1	1	1	1.26456	1.26714	1.05655	-1.18854	1.27081	1.42667
931	9	ILMN_1673478	C5orf5	-2.09185	-4.18289	-4.65539	-3.75792	-2.25442	-2.57332	1	1	1	1	1	1	1.06373	1.2447	1.12489	-1.19511	1.02694	1.2424
932	9	ILMN_2267135	ST3GAL1	-3.21301	-5	-3.12619	-2.09303	-3.54514	-2.35842	1	1	1	1	1	1	1.52855	1.30484	1.07028	-2.50917	1.39383	-1.10487
933	9	ILMN_1708805	NCOA3	-3.37873	-3.1116	-3.8459	-2.6223	-4.34055	-3.48934	1	1	1	1	1	1	1.50275	-1.06655	1.49363	-2.15708	1.70846	-1.23612
934	9	ILMN_1655921	GTF2E1	-4.44173	-2.28482	-2.02585	-3.73348	-5	-3.43158	1	1	1	1	1	1	1	1	1	1	1	1
935	9	ILMN_1718610	ARHGAP17	-3.27625	-3.30203	-3.08808	-2.97841	-3.99081	-3.80388	1	1	1	1	1	1	1	1	1	1	1	1
936	9	ILMN_1690101	FAIM	-3.45371	-2.99315	-2.74645	-2.60521	-4.08784	-2.70266	1	1	1	1	1	1	1	1	1	1	1	1
937	9	ILMN_2155516	QTRTD1	-3.19179	-3.6057	-2.42665	-3.2633	-4.48943	-2.30618	1	1	1	1	1	1	1	1	1	1	1	1
938	9	ILMN_1796210	PPRC1	-2.93125	-3.94931	-2.34525	-2.01617	-5	-4.21688	1	1	1	1	1	1	1	1	1	1	1	1
939	9	ILMN_1671257	DKC1	-4.34887	-2.78414	-2.12328	-2.08077	-4.44681	-3.20772	1	1	1	1	1	1	1	1	1	1	1	1
940	9	ILMN_3237507	LOC552889	-4.27159	-3.49448	-2.53412	-2.14198	-4.58826	-3.68611	1	1	1	1	1	1	1	1	1	1	1	1
941	9	ILMN_1741736	DDX28	-5	-3.28858	-3.08893	-2.39982	-4.97445	-3.08999	1	1	1	1	1	1	1	1	1	1	1	1
942	9	ILMN_2222984	RDH14	-4.22121	-3.23414	-3.66929	-2.2936	-5	-4.00173	1	1	1	1	1	1	1	1	1	1	1	1
943	9	ILMN_1784948	SPOCD1	-2.24149	-4.18822	-2.24149	-2.22688	-2.24149	-3.63921	1	1	1	1	1	1	1	1	1	1	1	1
944	9	ILMN_1729563	UGDH	-3.40497	-3.69047	-2.56967	-2.27228	-2.77515	-3.55506	1	1	1	1	1	1	1	1	1	1	1	1
945	9	ILMN_1804328	WWP1	-2.46709	-2.68728	-2.49203	-2.33673	-3.9586	-2.75648	1.81399	1.25483	2.20618	1.52362	1.77437	1.50263	1	1	1	1	1	1
946	9	ILMN_3233871	ATXN1L	-2.16672	-2.48387	-2.64772	-2.27776	-4.19429	-2.52448	1	1	1	1	1	1	1	1	1	1	1	1
947	9	ILMN_1764186	LOC146517	-2.0539	-2.37216	-2.42429	-2.85749	-3.52587	-3.34361	1	1	1	1	1	1	1	1	1	1	1	1
948	9	ILMN_2117904	ZNF22	-2.86651	-2.23375	-2.14898	-2.09205	-4.11346	-2.82395	1	1	1	1	1	1	1	1	1	1	1	1
949	9	ILMN_1729051	MSH6	-3.10013	-2.97225	-2.33481	-2.0261	-3.85667	-3.0932	1	1	1	1	1	1	1	1	1	1	1	1
950	9	ILMN_1777139	MAK16	-2.1918	-2.44239	-2.2749	-3.84116	-4.36193	-2.31145	1	1	1	1	1	1	1	1	1	1	1	1
951	9	ILMN_1795055	LRRC3	-3.48524	-2.31911	-3.09355	-3.75749	-2.82308	-2.16325	1	1	1	1	1	1	1	1	1	1	1	1
952	9	ILMN_1706539	KDM3B	-2.09826	-2.4324	-2.82473	-4.524	-2.38564	-2.9244	1	1	1	1	1	1	1	1	1	1	1	1
953	9	ILMN_1683044	PPP1R2	-2.20838	-2.41542	-3.43734	-4.02581	-2.71603	-3.18719	1	1	1	1	1	1	1	1	1	1	1	1
954	9	ILMN_2096191	AASDHPPT	-2.62839	-2.57921	-3.46381	-2.89589	-3.36335	-2.4968	1.83076	1.10415	-1.07741	1.26396	1.54081	1.39358	1	1	1	1	1	1
955	9	ILMN_1656378	NMT2	-2.13212	-3.08945	-4.02288	-2.79761	-2.69499	-2.56802	1	1	1	1	1	1	1	1	1	1	1	1
956	9	ILMN_1793203	SMCR7L	-2.18378	-2.71181	-3.26287	-2.68947	-2.60257	-3.15353	1	1	1	1	1	1	1	1	1	1	1	1
957	9	ILMN_1801504	RUNX1	-2.49371	-2.91576	-2.91297	-2.47477	-3.21736	-2.84193	1	1	1	1	1	1	1	1	1	1	1	1
958	9	ILMN_1673138	ZBTB33	-2.98749	-2.46261	-3.77079	-2.72193	-3.46481	-2.78624	1	1	1	1	1	1	1	1	1	1	1	1
959	9	ILMN_2173004	RAB8B	-2.15534	-2.01355	-3.74528	-3.04419	-3.08763	-2.22473	1	1	1	1	1	1	1	1	1	1	1	1
960	9	ILMN_1725312	RASA1	-2.42709	-2.34946	-3.68117	-3.57726	-3.35469	-2.86776	1	1	1	1	1	1	1	1	1	1	1	1
961	9	ILMN_1768969	LBR	-2.6419	-2.59258	-4.84671	-5	-4.04794	-2.276	-1.36562	-1.44906	1.50577	-1.08336	1.22931	-1.20793	1.1826	-1.03417	1.25384	1.50047	1.38909	1.27449
962	9	ILMN_1800951	ATXN1	-2.36162	-2.32563	-4.20416	-4.52335	-2.68139	-2.44627	1	1	1	1	1	1	1.9296	-1.26503	1.03304	1.17082	2.82993	1.38573
963	9	ILMN_1789502	GPC4	-3.75589	-2.50231	-5	-5	-2.8666	-2.45798	1	1	1	1	1	1	1	1	1	1	1	1
964	9	ILMN_1788251	SNN	-2.82077	-2.18642	-5	-5	-2.23891	-2.43119	1	1	1	1	1	1	1.70036	1.22607	1.3008	1.40012	1.52988	1.0682
965	9	ILMN_3249501	ZNF697	-2.27985	-2.08883	-4.30381	-5	-2.4907	-2.09885	1	1	1	1	1	1	1	1	1	1	1	1
966	9	ILMN_1677098	YPEL2	-5	-5	-3.80087	-5	-5	-5	2.61686	1.38029	3.57762	2.05171	1.84076	-1.01869	1	1	1	1	1	1
967	9	ILMN_1716004	NSUN4	-4.77167	-4.85389	-2.6504	-2.51352	-5	-4.59357	1	1	1	1	1	1	2.68886	2.48211	2.14749	2.61354	-1.1263	1.36252
968	9	ILMN_2378100	FBXL5	-4.38419	-4.3581	-2.88728	-5	-5	-5	1	1	1	1	1	1	1.67536	2.71655	1.3693	3.15735	1.37433	2.36729
969	9	ILMN_1657395	HMGCR	-5	-3.75412	-4.56601	-5	-5	-5	1	1	1	1	1	1	1.34608	1.29183	2.48651	2.91848	1.46931	1.54374
970	9	ILMN_3244110	FAM156B	-5	-3.81488	-2.66074	-2.53819	-4.73199	-5	1	1	1	1	1	1	1	1	1	1	1	1
971	9	ILMN_1790575	METTL13	-5	-3.39201	-2.59661	-3.24269	-5	-4.84424	1	1	1	1	1	1	1	1	1	1	1	1
972	9	ILMN_1768553	LOC283050	-5	-5	-2.45366	-2.90686	-5	-3.82805	1	1	1	1	1	1	1	1	1	1	1	1
973	9	ILMN_1694084	PSCD1	-4.57107	-5	-2.90679	-2.44957	-5	-4.60285	1	1	1	1	1	1	1	1	1	1	1	1
974	9	ILMN_1677441	C20orf123	-5	-5	-3.36857	-3.10871	-5	-5	1	1	1	1	1	1	1	1	1	1	1	1
975	9	ILMN_1745813	KIAA1279	-5	-5	-3.65499	-3.38392	-5	-5	1	1	1	1	1	1	1	1	1	1	1	1
976	9	ILMN_1771688	RAB7B	-5	-5	-2.92173	-3.89485	-4.35583	-5	1	1	1	1	1	1	1	1	1	1	1	1
977	9	ILMN_1780773	LOC400027	-5	-5	-2.10352	-3.66292	-5	-5	1	1	1	1	1	1	1	1	1	1	1	1
978	9	ILMN_1730101	GSPT2	-5	-5	-2.60419	-4.15077	-5	-5	1	1	1	1	1	1	1	1	1	1	1	1
979	9	ILMN_1730077	RPUSD2	-5	-5	-2.52404	-3.38943	-5	-5	1	1	1	1	1	1	1	1	1	1	1	1
980	9	ILMN_1728710	ZNF816A	-5	-5	-2.92426	-3.69156	-5	-5	1	1	1	1	1	1	1	1	1	1	1	1
981	9	ILMN_1772241	SQLE	-2.75026	-3.75506	-2.38414	-4.76363	-4.88808	-4.9951	1	1	1	1	1	1	1	1	1	1	1	1
982	9	ILMN_1837935	TNPO1	-3.55256	-3.6917	-3.39328	-5	-4.16239	-5	1	1	1	1	1	1	1	1	1	1	1	1
983	9	ILMN_2275502	RAPH1	-3.41696	-3.48873	-4.16817	-5	-4.16817	-5	1	1	1	1	1	1	1	1	1	1	1	1
984	9	ILMN_1728236	SLFN12	-5	-5	-2.27299	-4.82306	-5	-4.68258	1	1	1	1	1	1	1	1	1	1	1	1
985	9	ILMN_1704472	EID2	-5	-5	-2.55252	-5	-5	-5	1	1	1	1	1	1	1	1	1	1	1	1
986	9	ILMN_1705469	RDH14	-5	-4.01288	-3.37002	-5	-5	-5	1	1	1	1	1	1	1	1	1	1	1	1
987	9	ILMN_1729976	ZNF828	-5	-3.54874	-3.99092	-5	-4.87273	-5	1	1	1	1	1	1	1	1	1	1	1	1
988	9	ILMN_1746561	BCL2L2	-5	-5	-3.26664	-5	-5	-5	1	1	1	1	1	1	1	1	1	1	1	1
989	9	ILMN_3238740	CENPBD1	-5	-5	-3.71399	-5	-5	-5	1	1	1	1	1	1	1	1	1	1	1	1
990	9	ILMN_1665107	ITGB1BP1	-4.48145	-5	-3.87968	-4.64795	-4.48145	-5	1	1	1	1	1	1	1	1	1	1	1	1
991	9	ILMN_1911721		-4.29779	-5	-3.92072	-4.53823	-5	-5	1	1	1	1	1	1	1	1	1	1	1	1
992	9	ILMN_1801403	DCUN1D4	-5	-5	-3.80009	-4.00481	-5	-5	1	1	1	1	1	1	1	1	1	1	1	1
993	9	ILMN_1788192	ARMCX1	-5	-5	-3.97667	-4.40484	-5	-5	1	1	1	1	1	1	1	1	1	1	1	1
994	9	ILMN_1705953	LONRF1	-3.02777	-2.16783	-4.29464	-5	-5	-3.54206	1	1	1	1	1	1	1.00932	1.05103	1.26255	1.19563	-1.08176	-1.03088
995	9	ILMN_1743103	SH3PXD2A	-5	-2.01883	-5	-2.94464	-5	-2.47879	1	1	1	1	1	1	1	1	1	1	1	1
996	9	ILMN_1800942	KCTD6	-5	-2.28625	-3.08552	-5	-4.35216	-2.69815	1	1	1	1	1	1	1	1	1	1	1	1
997	9	ILMN_1696975	USP1	-4.38708	-2.37473	-4.02722	-5	-5	-2.23094	1	1	1	1	1	1	1	1	1	1	1	1
998	9	ILMN_1724350	TRIM36	-5	-2.13086	-4.02801	-5	-5	-4.08881	1	1	1	1	1	1	1	1	1	1	1	1
999	9	ILMN_3187771	C14orf167	-5	-3.02486	-3.72997	-4.97161	-5	-3.20307	1	1	1	1	1	1	1	1	1	1	1	1
1000	9	ILMN_1843949		-5	-3.00603	-3.96875	-5	-5	-3.14133	1	1	1	1	1	1	1	1	1	1	1	1
1001	9	ILMN_1662839	PLEKHA1	-3.30357	-2.76795	-5	-4.64757	-4.86887	-3.42776	1.89551	1.31235	2.50408	1.84051	2.25214	1.4051	1	1	1	1	1	1
1002	9	ILMN_1898682		-3.37868	-3.5297	-5	-5	-5	-4.54353	2.06054	1.58616	1.94579	2.00212	1.43295	1.36724	1	1	1	1	1	1
1003	9	ILMN_1707062	REV1	-4.04123	-5	-3.2723	-5	-5	-2.99029	1	1	1	1	1	1	1	1	1	1	1	1
1004	9	ILMN_1880983		-4.58006	-3.70944	-5	-5	-5	-2.17784	1	1	1	1	1	1	1	1	1	1	1	1
1005	9	ILMN_1792072	FUT4	-3.91792	-2.92585	-5	-5	-5	-3.77106	1	1	1	1	1	1	1	1	1	1	1	1
1006	9	ILMN_1753500	ARHGAP12	-2.8899	-3.24052	-4.19375	-5	-4.37138	-4.25357	1	1	1	1	1	1	1	1	1	1	1	1
1007	9	ILMN_1875342		-2.61663	-3.30325	-5	-5	-5	-3.42132	1	1	1	1	1	1	1	1	1	1	1	1
1008	9	ILMN_2176955	CUL5	-2.9025	-3.10095	-5	-5	-4.78685	-4.0426	1	1	1	1	1	1	1	1	1	1	1	1
1009	9	ILMN_3244521	LOC283267	-3.23771	-2.62037	-3.35934	-5	-5	-2.51788	1	1	1	1	1	1	1	1	1	1	1	1
1010	9	ILMN_1771238	CHM	-3.19028	-2.54642	-3.08436	-3.72639	-5	-3.52083	1	1	1	1	1	1	1	1	1	1	1	1
1011	9	ILMN_2146372	KCTD6	-3.21979	-2.50732	-3.79195	-3.72668	-5	-2.97686	1	1	1	1	1	1	1	1	1	1	1	1
1012	9	ILMN_1714349	GLCE	-3.11304	-3.01096	-4.44536	-3.84621	-4.69283	-3.14772	1	1	1	1	1	1	1	1	1	1	1	1
1013	9	ILMN_2395474	REV1	-3.45474	-2.94195	-3.43465	-4.54039	-5	-3.54913	1	1	1	1	1	1	1	1	1	1	1	1
1014	9	ILMN_1681845	PAPD4	-3.25981	-3.01727	-3.55915	-3.87443	-4.33558	-3.51757	1	1	1	1	1	1	1	1	1	1	1	1
1015	9	ILMN_1685140	PRRC1	-3.21722	-3.32535	-3.90164	-4.39437	-4.34346	-3.89317	1	1	1	1	1	1	1	1	1	1	1	1
1016	9	ILMN_1778764	BUB3	-4.27122	-3.08252	-2.41426	-5	-3.83058	-3.06022	2.02076	1.18808	1.17696	1.1072	1.6675	1.09145	1	1	1	1	1	1
1017	9	ILMN_2400947	CUGBP2	-4.03124	-3.5641	-2.12731	-5	-3.27247	-2.73564	1	1	1	1	1	1	1	1	1	1	1	1
1018	9	ILMN_1701461	TIMP3	-4.47225	-3.61586	-2.5128	-3.76905	-2.45259	-2.95457	1	1	1	1	1	1	1	1	1	1	1	1
1019	9	ILMN_1755727	KDM5B	-5	-3.40585	-4.04509	-3.95736	-3.59068	-2.24015	1	1	1	1	1	1	1	1	1	1	1	1
1020	9	ILMN_3233135	FAM178A	-4.71609	-4.70773	-3.62651	-4.21121	-3.20022	-3.03979	1	1	1	1	1	1	1	1	1	1	1	1
1021	9	ILMN_1682449	ZNF518B	-3.08206	-2.47646	-4.40313	-2.48007	-3.01766	-4.59048	1	1	1	1	1	1	1	1	1	1	1	1
1022	9	ILMN_1677765	LRP8	-2.7212	-3.23869	-5	-5	-2.46861	-4.15497	1	1	1	1	1	1	1	1	1	1	1	1
1023	9	ILMN_3229552	MED7	-3.17242	-4.01648	-3.61416	-5	-2.1639	-5	1	1	1	1	1	1	1	1	1	1	1	1
1024	9	ILMN_1826531		-5	-2.99896	-4.09847	-3.49363	-3.2326	-4.18854	1	1	1	1	1	1	1	1	1	1	1	1
1025	9	ILMN_2140999	ZFYVE16	-4.11784	-3.41295	-4.20036	-4.30906	-3.33882	-3.83006	1	1	1	1	1	1	1	1	1	1	1	1
1026	9	ILMN_1743397	PIGW	-5	-2.0855	-4.04131	-5	-3.52427	-5	1	1	1	1	1	1	1	1	1	1	1	1
1027	9	ILMN_1688034	COIL	-4.54612	-2.80568	-4.08098	-5	-3.25418	-5	1	1	1	1	1	1	1	1	1	1	1	1
1028	9	ILMN_1793349	MOBKL1A	-4.93139	-3.43285	-5	-2.62602	-5	-5	1	1	1	1	1	1	1	1	1	1	1	1
1029	9	ILMN_1838313		-5	-3.85199	-4.77868	-2.7743	-5	-5	1	1	1	1	1	1	1	1	1	1	1	1
1030	9	ILMN_1750256	ALS2	-3.76125	-2.80452	-5	-2.78857	-5	-3.64067	1	1	1	1	1	1	1	1	1	1	1	1
1031	9	ILMN_1815733	EIF5	-4.40447	-4.0084	-4.29226	-2.9119	-4.13123	-3.41355	1	1	1	1	1	1	1	1	1	1	1	1
1032	9	ILMN_1803348	EHBP1	-5	-3.06764	-4.23157	-3.38082	-5	-3.38082	1	1	1	1	1	1	1	1	1	1	1	1
1033	9	ILMN_1702320	JAKMIP2	-5	-3.58637	-5	-3.58637	-5	-3.58637	1	1	1	1	1	1	1	1	1	1	1	1
1034	9	ILMN_1800317	WNT5A	-5	-3.69166	-5	-3.69166	-5	-3.69166	1	1	1	1	1	1	1	1	1	1	1	1
1035	9	ILMN_1690352	ADO	-3.72569	-4.96708	-4.99547	-3.77093	-5	-4.82588	1	1	1	1	1	1	1	1	1	1	1	1
1036	9	ILMN_2292123	COL4A3BP	-3.462	-5	-5	-3.83225	-5	-5	1	1	1	1	1	1	1	1	1	1	1	1
1037	9	ILMN_1710207	C10orf6	-4.67148	-5	-4.57808	-3.03547	-5	-5	1	1	1	1	1	1	1	1	1	1	1	1
1038	9	ILMN_1674551	SMAD5	-5	-4.55535	-5	-3.58244	-5	-5	1	1	1	1	1	1	1	1	1	1	1	1
1039	9	ILMN_2213199	KIAA1712	-5	-5	-5	-3.7296	-5	-5	1	1	1	1	1	1	1	1	1	1	1	1
1040	9	ILMN_2352023	RIPK5	-5	-5	-4.97975	-3.29365	-5	-4.89137	1	1	1	1	1	1	1	1	1	1	1	1
1041	9	ILMN_3210914	LOC344887	-5	-5	-4.92789	-3.38356	-5	-5	1	1	1	1	1	1	1	1	1	1	1	1
1042	9	ILMN_3181420	HMGXB4	-3.3294	-3.99952	-5	-5	-4.25595	-4.53914	1	1	1	1	1	1	1	1	1	1	1	1
1043	9	ILMN_1862521		-4.06509	-4.59624	-5	-5	-3.77275	-4.21568	1	1	1	1	1	1	1	1	1	1	1	1
1044	9	ILMN_1664466	KLHL9	-3.46096	-4.25166	-4.67423	-5	-5	-5	1	1	1	1	1	1	1	1	1	1	1	1
1045	9	ILMN_1802615	CDK6	-4.07902	-3.99304	-5	-5	-5	-5	1	1	1	1	1	1	1	1	1	1	1	1
1046	9	ILMN_1682232	MIER1	-5	-4.88348	-5	-5	-3.44038	-4.91753	1	1	1	1	1	1	1	1	1	1	1	1
1047	9	ILMN_3237679	PTAR1	-5	-4.74309	-5	-4.95611	-5	-3.49093	1	1	1	1	1	1	1	1	1	1	1	1
1048	9	ILMN_1665538	SKP2	-4.47532	-5	-5	-5	-5	-5	1	1	1	1	1	1	1	1	1	1	1	1
1049	9	ILMN_1900661		-4.82139	-5	-5	-5	-5	-5	1	1	1	1	1	1	1	1	1	1	1	1
1050	9	ILMN_1727134	KLHDC5	-5	-5	-4.82373	-5	-5	-5	1	1	1	1	1	1	1	1	1	1	1	1
1051	9	ILMN_1814573	FTSJD1	-5	-5	-4.93893	-5	-5	-5	1	1	1	1	1	1	1	1	1	1	1	1
1052	9	ILMN_3236428	TMEM170B	-5	-5	-5	-5	-5	-5	1	1	1	1	1	1	1	1	1	1	1	1
1053	9	ILMN_2413259	SOCS4	-5	-5	-5	-5	-5	-5	1	1	1	1	1	1	1	1	1	1	1	1
1054	9	ILMN_2180677	ARMCX1	-5	-5	-5	-5	-5	-5	1	1	1	1	1	1	1	1	1	1	1	1
1055	9	ILMN_1801124	KIAA1826	-5	-5	-5	-5	-5	-5	1	1	1	1	1	1	1	1	1	1	1	1
1056	9	ILMN_1787657	CLDN12	-5	-5	-5	-5	-5	-5	1	1	1	1	1	1	1	1	1	1	1	1
1057	9	ILMN_1755303	ZNF217	-5	-5	-5	-5	-5	-5	1	1	1	1	1	1	1	1	1	1	1	1
1058	9	ILMN_1725528	LOC400657	-5	-5	-5	-5	-5	-5	1	1	1	1	1	1	1	1	1	1	1	1
1059	9	ILMN_1676946	AP3M2	-5	-5	-5	-5	-5	-5	1	1	1	1	1	1	1	1	1	1	1	1
1060	10	ILMN_2310896	NLRP3	1.27977	-3.10312	-1.58423	-2.38778	-1.22675	-4.51973	-2.24474	-2.04805	-1.71085	2.01037	-2.36028	-2.43727	2.45682	5	2.3047	2.44537	-2.08002	1.05901
1061	10	ILMN_1712026	NLRP3	1.27025	-2.48028	-1.59182	-3.52007	-1.75303	-3.36943	-1.8533	-1.6963	-1.43115	2.16888	-2.20345	-2.31211	2.49762	4.76114	2.22322	2.1608	-1.95974	-1.00413
1062	10	ILMN_2053415	LDLR	-3.2377	-2.29187	-2.78058	-2.78499	-4.32421	-3.59092	-3.80331	-5	-1.51231	-1.06286	-3.93946	-5	1.07763	-1.76401	5	5	1.46989	1.58168
1063	10	ILMN_1739751	SLC26A11	-1.93398	-2.07009	-1.55979	-1.69999	-1.97152	-2.15466	-2.6839	-1.63231	-1.82792	-1.35164	-1.74569	-1.24973	3.52077	2.18364	3.06106	4.15295	2.07582	3.34156
1064	10	ILMN_1690963	ASAP1	-1.90345	-1.34708	-2.79409	-1.63977	-2.44686	-1.64911	-1.44319	-1.19305	-1.84008	-1.34969	-1.9033	-1.54717	2.37252	2.59941	2.87914	2.74307	2.80052	2.57659
1065	10	ILMN_2352563	CLDND1	-2.30208	-2.15133	-2.03703	-2.90956	-2.2714	-2.17226	-1.34029	-1.87516	-1.14251	-1.8741	-1.23282	-2.1922	1	1	1	1	1	1
1066	10	ILMN_1704961	ACTG1	-1.31889	-1.85323	-1.28345	-2.12192	-1.39031	-1.70799	-2.19406	-2.43047	-2.28113	-2.04871	-2.47513	-2.44868	1	1	1	1	1	1
1067	10	ILMN_1801616	EMP1	-2.0621	-2.46504	-2.16736	-2.20689	-2.17766	-3.11828	-1.98008	-2.37544	-5	-2.80228	-2.43454	-4.40169	3.86558	1.08782	5	3.87539	3.61443	1
1068	10	ILMN_1663684	ATP13A3	-1.14436	-1.31129	-3.47963	-2.05202	-1.43366	-1.6037	-1.21462	-2.2387	-4.95879	-4.58397	-2.46997	-4.03353	2.28273	2.30346	1.87385	4.72477	2.86377	2.07086
1069	10	ILMN_1717056	TXNRD1	-2.01585	-2.22418	-4.33038	-5	-1.98726	-2.51796	-1.54752	-1.78029	-4.52101	-3.94246	-1.93437	-2.50747	2.08096	2.1853	3.37323	4.13254	2.4278	2.03873
1070	10	ILMN_1744949	RHOBTB3	-5	-5	-5	-5	-5	-5	-5	1.70035	-5	-1.19068	-3.30527	1.15807	1	1	1	1	1	1
1071	10	ILMN_1721621	NKTR	-5	-4.02574	-5	-5	-5	-5	-1.41362	1.01959	-1.92851	-1.06119	-1.45115	-1.37713	1	1	1	1	1	1
1072	10	ILMN_3306440	TMEM194A	-3.4961	-2.93841	-4.58442	-5	-5	-3.22307	-2.46466	1.00889	-2.62955	-1.5307	-1.82345	-1.81268	1	1	1	1	1	1
1073	10	ILMN_3228822	TMEM194A	-5	-2.86911	-5	-4.06494	-5	-2.26448	-2.17648	1.01088	-3.55988	-1.68041	-2.28923	-1.59901	1	1	1	1	1	1
1074	10	ILMN_1886493		-5	-5	-5	-5	-5	-5	-1.06741	1.11364	-1.77271	-1.13168	-1.09542	-1.21933	1.09424	1.13244	-1.85999	-1.62681	-1.89654	1.56659
1075	10	ILMN_1697906	WBP4	-5	-3.54309	-3.84653	-5	-4.29634	-5	-1.70238	-1.42109	-2.13074	-1.51272	-1.50987	-1.39167	-1.28959	1.06759	-1.86212	-2.92587	-2.14414	1.03798
1076	10	ILMN_1701111	RP5-1022P6.2	-5	-5	-5	-3.35957	-5	-5	-2.96988	-1.40574	-1.11045	-1.349	-1.20565	-1.89829	-1.12844	-1.10596	-1.64575	-1.98018	-1.25523	1.06806
1077	10	ILMN_1801383	SMG1	-3.03848	-2.01398	-4.86043	-5	-2.98098	-2.39268	-1.62009	-1.70562	-1.64778	-1.54416	-1.63672	-1.91951	1.0891	-1.12488	1.16423	-1.33234	1.0312	-1.22506
1078	10	ILMN_1776181	BIRC3	-5	-2.1205	-5	-4.02744	-5	-2.2162	-1.69828	-1.72322	-1.29647	-1.43814	-1.52527	-1.58822	1.94685	-1.0306	1.44394	-3.13326	-1.0022	-1.26742
1079	10	ILMN_1798602	PCF11	-4.84219	-3.48311	-2.59084	-3.59954	-5	-3.53848	-1.33808	1.0226	1.05738	-1.38522	1.18691	-1.09527	1	1	1	1	1	1
1080	10	ILMN_1796113	BCDIN3D	-3.40896	-4.11503	-3.70822	-4.6024	-5	-3.82394	-1.44344	-1.25075	-1.61267	-2.19161	1.2271	1.03243	1	1	1	1	1	1
1081	10	ILMN_1798886	NUDT21	-4.74826	-5	-3.84536	-5	-5	-5	-1.35166	-1.61517	-1.51258	-2.05796	1.10102	-1.23522	1	1	1	1	1	1
1082	10	ILMN_1651346	TICAM2	-3.05402	-2.34547	-3.56776	-4.04977	-2.96251	-2.15979	1.0135	1.56974	-2.02818	-1.70174	-1.08665	1.16225	1	1	1	1	1	1
1083	10	ILMN_2293758	AKAP11	-3.36132	-2.73112	-5	-4.46578	-4.28553	-3.76639	1.11516	-1.55682	-3.50512	-5	1.07567	-1.43554	1	1	1	1	1	1
1084	10	ILMN_1665357	EPS15	-3.13323	-3.07447	-2.81418	-3.74461	-5	-2.46891	-1.17951	-1.1799	-3.94733	-5	-1.75012	-1.46303	1	1	1	1	1	1
1085	10	ILMN_1686645	UTP14C	-3.12408	-2.2885	-2.42794	-4.89164	-4.4823	-2.53464	-1.9564	-1.65471	-1.74831	-5	-1.09627	-1.56552	1	1	1	1	1	1
1086	10	ILMN_1693220	AKAP11	-2.79331	-2.26	-3.34563	-5	-4.33143	-3.47127	-1.50779	-1.49044	-3.23603	-3.83561	-1.13583	-1.61009	1	1	1	1	1	1
1087	10	ILMN_1727184	WDR36	-2.42464	-3.3099	-3.24802	-4.97134	-5	-3.93585	-1.75117	-1.58753	-2.43495	-3.61759	-1.24777	-1.4566	1	1	1	1	1	1
1088	10	ILMN_1757287	MAPK6	-2.39338	-2.51136	-5	-5	-2.93119	-2.5208	-1.62249	-1.43464	-2.90634	-2.11158	-1.87183	-2.1911	-1.18959	-2.24872	1.26175	2.2472	1.2211	1.06455
1089	10	ILMN_2405297	NOTCH2	-2.51359	-2.20226	-5	-4.27132	-2.80237	-2.04789	-1.82043	-1.36171	-2.29812	-1.05614	-1.69014	-1.51865	1	1	1	1	1	1
1090	10	ILMN_2131336	TMEM194	-3.63755	-2.14987	-4.30187	-5	-5	-2.80961	-2.38061	-1.13327	-2.51704	-1.31805	-2.51642	-1.62299	1	1	1	1	1	1
1091	10	ILMN_1808765	ZNF25	-2.4008	-2.1917	-3.14934	-4.54745	-2.5039	-2.00561	-1.51738	-1.79063	-1.87112	-3.3862	-1.03544	-1.24627	1	1	1	1	1	1
1092	10	ILMN_2331266	NUMB	-2.21738	-2.72879	-3.07229	-3.29748	-2.26475	-2.63721	-1.52283	-1.67882	-2.86132	-2.76081	-2.33586	-2.02602	1	1	1	1	1	1
1093	10	ILMN_1747020	SGK3	-2.33098	-2.34655	-3.98376	-3.93425	-3.04922	-2.61473	-2.50708	-2.8353	-3.41697	-2.0987	-2.79732	-2.7701	1	1	1	1	1	1
1094	10	ILMN_1657871	RSAD2	-5	-5	-5	-5	-3.16384	-2.60943	-2.34836	-2.33559	-1.6967	-1.06027	-2.09242	-2.29743	-1.0639	2.01816	-1.08737	4.48792	-1.40378	1.44779
1095	10	ILMN_1676075	KLHL12	-4.27022	-2.58947	-4.18179	-2.1737	-5	-2.57262	-3.34617	-1.81638	-2.63479	-1.80722	-1.95399	-1.41094	1	1	1	1	1	1
1096	10	ILMN_1772646	LOC388681	-3.7109	-1.94743	-2.64902	-2.10138	-5	-5	-4.6348	-2.47131	-2.96191	-2.84443	-2.52444	-2.05048	1	1	1	1	1	1
1097	10	ILMN_2323944	FAM110A	-5	-3.72477	-2.1922	-2.06772	-4.554	-2.18336	-1.7651	-1.81761	-1.7415	-2.53054	-1.88377	-1.43872	-1.00071	-1.13471	1.30552	1.09126	1.47194	1.53653
1098	10	ILMN_2234229	PRMT6	-5	-2.42386	-2.36512	-2.2645	-5	-2.3433	-1.80851	-1.89823	-1.90144	-3.47227	1.04304	-1.14341	1	1	1	1	1	1
1099	10	ILMN_1769550	SLFN5	-3.92279	-2.69839	-2.02961	-2.69839	-3.92279	-2.69839	-1.5804	-1.47751	-1.25157	-1.3299	-1.12738	-1.28255	1	1	1	1	1	1
1100	10	ILMN_1735360	SDAD1	-2.5795	-2.34732	-2.28427	-2.11379	-3.66265	-3.16744	-1.58378	-1.19834	-2.24675	-2.71994	-1.23431	-1.26579	1	1	1	1	1	1
1101	10	ILMN_2047599	TMEM50B	-3.0977	-2.50464	-2.35537	-2.22238	-4.2767	-3.28799	-2.30511	-1.75327	-3.10437	-3.31415	-1.51161	-1.19687	1	1	1	1	1	1
1102	10	ILMN_1739297	GALNT4	-3.06644	-5	-3.77176	-5	-2.01605	-5	-1.56085	-1.75912	-4.65926	-2.16082	-1.46568	-2.46565	1	1	1	1	1	1
1103	10	ILMN_2329834	RBM12	-3.11831	-5	-2.06879	-5	-3.11327	-5	-2.09858	-1.90528	-1.74102	-2.55774	-1.70022	-2.15428	1	1	1	1	1	1
1104	10	ILMN_2041293	SQLE	-4.55156	-4.6201	-2.78347	-5	-5	-5	-1.09117	-1.44572	-2.31529	-3.00766	-2.15437	-3.08329	1	1	1	1	1	1
1105	10	ILMN_1734543	PTPRE	-5	-5	-3.49674	-4.17863	-5	-5	-3.40847	-3.34078	-1.80971	-2.50955	-2.82069	-3.00055	1	1	1	1	1	1
1106	10	ILMN_2383611	PTPRE	-5	-5	-4.71869	-4.54917	-5	-5	-3.412	-2.83679	-1.87557	-2.34009	-2.93462	-2.63936	1	1	1	1	1	1
1107	10	ILMN_1716766	CEBPG	-5	-3.0596	-5	-3.5366	-5	-3.685	-1.50151	-2.05446	-1.88863	-3.04499	-1.79269	-2.34495	1	1	1	1	1	1
1108	10	ILMN_1693668	KIAA0261	-5	-5	-5	-5	-5	-5	-2.09785	-1.76904	-1.75754	-2.73211	-1.18957	-1.71858	1	1	1	1	1	1
1109	10	ILMN_1736340	ANGEL2	-5	-5	-5	-4.2828	-5	-5	-1.45888	-1.3049	-2.06046	-2.24135	-1.19853	-1.2637	1	1	1	1	1	1
1110	10	ILMN_1652521	MTMR9	-5	-5	-5	-5	-5	-5	-1.67445	-1.59856	-2.75533	-2.0911	-1.41192	-1.67077	1	1	1	1	1	1
1111	10	ILMN_1767642	C11orf46	-5	-5	-5	-5	-5	-5	-1.33218	-1.3552	-3.13786	-5	-1.11752	-1.51428	1	1	1	1	1	1
1112	10	ILMN_1692072	LOC728006	-5	-5	-5	-4.42896	-5	-5	-1.51308	-1.89884	-4.95096	-3.88067	-1.39886	-1.29869	1	1	1	1	1	1
1113	10	ILMN_2307450	ZNF302	-5	-5	-4.41343	-3.21373	-5	-5	-1.99262	-1.80005	-5	-5	-1.71399	-1.38997	1	1	1	1	1	1
1114	10	ILMN_1761911	SCYL1BP1	-5	-5	-2.0517	-3.28429	-4.70761	-4.45771	-2.67311	-1.79084	-2.48832	-1.86872	-1.55621	-1.39644	1	1	1	1	1	1
1115	10	ILMN_1725594	FAM188A	-5	-4.22516	-2.59979	-2.85967	-5	-4.32863	-1.79277	-1.69623	-3.69487	-4.45947	-1.28613	-1.51564	1	1	1	1	1	1
1116	10	ILMN_1795128	C13orf23	-5	-4.70612	-2.69833	-4.27803	-5	-4.84949	-1.38338	-1.17797	-2.63859	-3.11386	-1.18613	-1.28649	1	1	1	1	1	1
1117	10	ILMN_1714737	ASF1A	-5	-5	-2.88325	-2.97896	-5	-5	-1.57982	-1.72103	-2.41111	-3.03575	-1.03891	-1.17866	1	1	1	1	1	1
1118	10	ILMN_1714461	RNF14	-5	-5	-3.45911	-2.8891	-5	-4.83938	-1.36535	-1.65853	-2.36578	-4.05756	-1.00903	-1.24459	1	1	1	1	1	1
1119	10	ILMN_1743104	RBM4B	-5	-4.22793	-3.70629	-2.57254	-5	-5	-2.40746	-2.2657	-4.41055	-5	-2.39598	-1.70777	1	1	1	1	1	1
1120	10	ILMN_1742541	ZNF518A	-5	-5	-3.57974	-3.05587	-5	-5	-2.75883	-2.54818	-5	-4.68845	-2.69784	-2.52936	1	1	1	1	1	1
1121	10	ILMN_2211122	TRAPPC2P1	-5	-5	-2.28789	-3.93644	-5	-5	-2.56042	-1.51263	-4.86096	-5	-2.08617	-1.502	1	1	1	1	1	1
1122	10	ILMN_1672940	ZNF562	-5	-5	-2.04503	-2.6668	-5	-5	-2.01995	-1.30354	-5	-5	-1.43838	-1.57818	1	1	1	1	1	1
1123	10	ILMN_1683065	C2orf64	-5	-5	-2.20228	-2.59262	-5	-5	-3.36883	-1.86353	-5	-5	-1.82341	-1.32219	1	1	1	1	1	1
1124	10	ILMN_1692260	MAFG	-5	-2.61266	-3.62516	-5	-5	-3.2274	-3.51305	-2.27684	-5	-4.81159	-3.73387	-2.43389	3.00358	3.4821	3.54061	5	3.22413	3.40327
1125	10	ILMN_2412761	MAFG	-5	-5	-4.61789	-5	-4.98743	-5	-4.61287	-3.26046	-4.87055	-5	-2.11108	-3.43377	3.92686	4.74341	5	5	3.37229	4.79006
1126	10	ILMN_1680139	MAFF	-5	-4.48228	-1.03574	-2.00785	-3.76189	-4.05454	-1.76593	-1.80535	-2.55918	-2.62807	-2.22783	-2.53288	5	2.92869	2.81396	4.29549	5	2.0966
1127	10	ILMN_1792455	TMEM158	-2.66501	-3.3753	-3.39992	-3.83069	-2.26789	-3.12426	-1.38422	-2.58373	-1.88906	-4.13672	1.10084	-3.27694	1.77802	3.14206	1.70467	5	2.18422	2.43415
1128	10	ILMN_1798288	MOBKL2C	-5	-5	-3.39753	-2.65262	-5	-5	-2.5871	-2.89993	-4.73559	-5	-3.82462	-2.73865	2.11957	3.62529	2.0176	5	-1.53406	1.52251
1129	10	ILMN_3235755	LOC728830	-5	-2.29548	-2.01778	-2.29548	-5	-2.29548	-2.30249	-3.42235	-5	-2.00434	-5	-1.8458	2.58764	2.93035	1.80298	4.0835	1.44054	2.04611
1130	10	ILMN_3243928	DDX60L	-4.6706	-1.43764	-1.26016	-5	-3.54525	-2.93205	-4.72551	-2.83657	-5	-5	-3.82495	-4.03354	2.28429	4.42408	1.95798	3.29759	1.66328	2.62178
1131	10	ILMN_1913678		-5	-2.9414	-5	-4.29316	-5	-2.8749	-4.73014	-4.75624	-5	-5	-5	-5	5	5	1.39685	-1.36145	1.1827	1.02856
1132	10	ILMN_1780334	KCNJ2	-5	-5	-5	-5	-5	-5	-2.96777	-2.58334	-5	-5	-3.34819	-5	3.61852	3.18284	-1.42566	-5	1.85254	-1.90253
1133	10	ILMN_1795963	OKL38	-5	-5	-4.05484	-1.82983	-5	-4.99529	-5	-5	-5	-5	-5	-5	-1.44726	-1.67484	-1.08249	2.32646	-1.30595	1.26483
1134	10	ILMN_1669376	DRAM1	-5	-4.50948	-5	-4.7347	-5	-4.70086	-5	-3.74352	-5	-4.5498	-5	-5	-1.4005	-1.93209	-1.51679	1.19837	-1.20098	-1.94715
1135	10	ILMN_3245773	PION	-3.979	-2.5895	-2.9823	-5	-4.82358	-3.93818	-5	-4.40936	-5	-5	-5	-5	1.73058	2.43469	-3.63655	-1.30891	-1.68608	1.14409
1136	10	ILMN_1745034	SLC11A2	-5	-5	-4.93944	-4.45315	-5	-5	-4.27744	-1.7798	-5	-3.46412	-4.83915	-3.1975	2.02672	-1.2791	-1.07405	-1.2791	-1.07405	-1.2791
1137	10	ILMN_1781560	ST3GAL6	-3.17487	-2.51153	-3.67093	-5	-4.52553	-3.57616	-4.58918	-1.55884	-5	-5	-2.69657	-1.47747	1.34605	1.65131	-1.08256	1.04835	1.41692	1.78424
1138	10	ILMN_1651769	ZFYVE16	-5	-5	-4.36143	-5	-5	-5	-2.79021	-3.98508	-5	-2.596	-3.16348	-4.19581	1	1	1	1	1	1
1139	10	ILMN_2129572	F3	-3.62251	-2.8812	-5	-5	-5	-5	-4.66523	-3.94467	-5	-2.42283	-5	-3.94467	1	1	1	1	1	1
1140	10	ILMN_1759326	P2RX7	-5	-3.97716	-5	-2.92022	-5	-5	-3.77016	-1.359	-5	-5	-5	-5	1	1	1	1	1	1
1141	10	ILMN_1773427	KANK1	-3.80786	-4.89754	-5	-4.89754	-5	-4.89754	-4.85986	-2.11316	-5	-5	-5	-5	1	1	1	1	1	1
1142	10	ILMN_3246538	LOC100133866	-5	-2.77273	-2.91344	-3.86429	-5	-3.82817	-4.87556	-3.89362	-3.28917	-4.77725	-3.96641	-3.41221	1	1	1	1	1	1
1143	10	ILMN_1692938	PSAT1	-5	-3.40032	-5	-1.91319	-5	-4.29446	-5	-3.51127	-3.6318	-5	-4.80083	-4.43599	1	1	1	1	1	1
1144	10	ILMN_3244019	LOC647886	-3.71344	-2.47537	-5	-3.71892	-5	-3.52104	-5	-3.17847	-5	-4.41646	-5	-5	1	1	1	1	1	1
1145	10	ILMN_1796417	ASNS	-5	-2.81379	-5	-3.68695	-5	-2.76836	-4.77845	-3.97367	-5	-5	-5	-5	1	1	1	1	1	1
1146	10	ILMN_1737298	MAT2A	-2.97065	-2.72349	-3.42839	-3.74114	-2.79245	-2.65335	-4.30075	-3.6551	-5	-5	-3.92399	-3.00892	-1.0667	1.01914	1.10628	1.92118	-2.93806	1.01914
1147	10	ILMN_1751941	LOC728772	-3.74023	-2.97999	-1.90933	-1.34777	-3.18055	-2.97622	-5	-3.6643	-5	-3.35	-5	-5	-1.21246	-1.08447	1.64334	1.67693	-1.57217	-1.09872
1148	10	ILMN_1697472	TM2D3	-5	-2.68918	-1.94633	-1.47008	-3.7137	-2.04214	-3.33919	-5	-3.05477	-5	-3.02148	-3.90306	1	1	1	1	1	1
1149	10	ILMN_1674706	MTHFD2	-4.75075	-1.80203	-3.91318	-1.81458	-4.90988	-1.73073	-2.73737	-4.38497	-2.1826	-3.6098	-5	-5	1	1	1	1	1	1
1150	10	ILMN_1684042	BET1	-5	-3.80517	-1.48064	-2.70062	-5	-4.60517	-4.27526	-4.39947	-5	-5	-2.62775	-4.85585	1	1	1	1	1	1
1151	10	ILMN_1732609	KIAA1539	-4.47987	-5	-1.93946	-2.02933	-3.92389	-5	-5	-4.30027	-5	-4.48101	-5	-5	1	1	1	1	1	1
1152	10	ILMN_1678579	CPT2	-4.20563	-3.78137	-2.03253	-2.05475	-4.57801	-3.48711	-5	-3.34611	-5	-5	-3.00445	-2.02559	1	1	1	1	1	1
1153	10	ILMN_1664761	TMEM138	-4.95987	-4.42657	-1.61834	-1.16442	-4.47268	-2.89372	-5	-3.84219	-5	-5	-4.51231	-2.74134	1	1	1	1	1	1
1154	10	ILMN_1757646	UFM1	-3.4482	-2.86407	-2.11285	-2.13183	-3.08159	-2.84209	-2.70911	-4.09217	-5	-5	-2.62695	-3.80837	1	1	1	1	1	1
1155	10	ILMN_1682935	LYPLAL1	-3.33918	-3.70412	-1.4969	-1.36997	-3.42802	-2.92763	-3.04136	-2.4942	-4.84756	-5	-3.25706	-2.50563	1	1	1	1	1	1
1156	10	ILMN_2072140	BTF3L4	-4.37527	-3.53578	-1.34892	-1.38109	-4.57325	-3.76272	-3.08723	-2.87327	-5	-5	-2.2936	-2.61424	1	1	1	1	1	1
1157	10	ILMN_1780465	CLEC5A	-2.78984	-5	-1.12189	-5	-2.78984	-5	-5	-5	-5	-5	-5	-5	1.86066	-1.09187	2.2735	1.5056	2.4804	1.01921
1158	10	ILMN_1811364	SGPP2	-2.837	-2.60045	-2.95056	-5	-2.78009	-2.10502	-4.05564	-4.45658	-5	-5	-5	-5	1.53209	1	2.55183	2.30609	1	1
1159	10	ILMN_1682139	RAI14	-1.63838	-3.40841	-2.46478	-5	-1.78802	-3.44943	-2.72264	-4.18189	-5	-5	-5	-5	1	1	1	1	1	1
1160	10	ILMN_1773245	CCL3L1	-5	-4.63718	-2.23022	-5	-3.61087	-3.95976	-5	-4.8654	-5	-3.05737	-5	-5	1.98906	2.26199	1.16687	2.87608	1.95992	2.33244
1161	10	ILMN_3248910	MIR155HG	-3.95845	-3.98508	-2.18104	-5	-4.15978	-2.53486	-5	-5	-5	-5	-5	-5	1	1	1	1	1	1
1162	10	ILMN_1730917	KMO	-5	-4.48868	-3.54669	-5	-5	-5	-5	-5	-5	-5	-5	-5	1	1	1	1	1	1
1163	10	ILMN_1763828	MTF1	-4.24768	-2.84952	-3.15266	-3.32201	-3.49055	-3.15886	-3.00305	-2.01815	-5	-2.95443	-3.56852	-2.53665	1.18688	-1.35281	2.36247	1.32639	4.15666	1.26995
1164	10	ILMN_1703891	TBC1D9	-1.40499	-1.35034	-3.14257	-4.58722	-2.42355	-2.38475	-3.59162	-3.10708	-5	-2.84458	-5	-2.63765	1	1	1	1	1	1
1165	10	ILMN_3237956	ZC3H12C	-3.49044	-2.5082	-5	-5	-3.04021	-2.36847	-3.80296	-1.73023	-5	-2.96853	-4.85635	-3.49673	1.23509	1.42517	1.49751	-1.07511	1.82925	1.43992
1166	10	ILMN_1683859	SLC7A1	-2.35082	-1.88009	-5	-2.99654	-3.07309	-2.07816	-2.29114	-2.34332	-5	-5	-3.13286	-3.97901	1	1	1	1	1	1
1167	10	ILMN_2143250	FAR1	-3.71114	-2.55042	-3.90262	-2.40536	-3.24214	-2.75722	-3.42117	-2.79595	-5	-5	-3.87942	-2.5379	1	1	1	1	1	1
1168	10	ILMN_1757845	SPIRE1	-1.98955	-1.44859	-3.15975	-1.86408	-2.4209	-1.72068	-2.95872	-2.57761	-5	-5	-5	-4.02071	1	1	1	1	1	1
1169	10	ILMN_1667893	TNS3	-2.19506	-2.46351	-3.07217	-3.00152	-2.84779	-3.09705	-2.50832	-1.39681	-5	-3.9512	-5	-4.7743	1	1	1	1	1	1
1170	10	ILMN_1796642	NCF2	-2.61397	-2.58325	-2.93181	-2.24134	-3.45421	-2.92788	-2.4866	-2.50053	-5	-5	-5	-5	1	1	1	1	1	1
1171	11	ILMN_2393573	RASSF1	-5	-5	1.63585	-1.08975	-5	-5	1	1	1	1	1	1	-3.16897	-5	-5	-5	-5	-5
1172	11	ILMN_1762466	BBS4	-4.91944	-5	1.08947	1.01938	-5	-2.52315	1	1	1	1	1	1	-5	-5	-5	-5	-5	-3.2633
1173	11	ILMN_1811480	ADPRHL2	-5	-5	-1.34989	1.03431	-5	-4.7112	1	1	1	1	1	1	-5	-2.70567	-5	-5	-5	-3.10854
1174	11	ILMN_1743352	TBCC	-3.39634	-2.31623	-2.01427	-5	-2.3197	-2.27919	1	1	1	1	1	1	-3.71741	-3.93928	-2.40142	-2.76093	-2.46096	-3.12117
1175	11	ILMN_2072541	RAB11FIP2	-1.43185	-1.07217	-2.80057	-3.39528	-2.08276	-1.50387	1	1	1	1	1	1	-1.56171	-1.81273	-2.56794	-5	-3.86802	-2.12056
1176	11	ILMN_1704557	RPS6KB1	-1.9477	-1.94397	-4.66698	-2.87751	-2.29584	-2.4659	1	1	1	1	1	1	-1.91689	-2.78136	-2.69087	-5	-4.7425	-2.62517
1177	11	ILMN_2111918	C14orf135	-3.02898	-2.51315	-4.11273	-5	-2.38932	-2.55799	1	1	1	1	1	1	-2.3473	-1.82786	-3.23753	-3.54655	-2.37308	-1.27517
1178	11	ILMN_1784333	SECISBP2L	-2.62184	-2.23317	-5	-4.63745	-3.1849	-3.15382	1	1	1	1	1	1	-2.53178	-1.50648	-1.72943	-5	-3.47188	-1.28613
1179	11	ILMN_1809889	CCDC117	-3.10644	-2.05512	-4.61286	-5	-3.25143	-2.31628	1	1	1	1	1	1	-2.32704	-2.7245	-2.87415	-5	-2.97681	-2.77028
1180	11	ILMN_1799890	ZFYVE20	-2.84272	-3.92283	-2.32225	-2.19291	-2.35272	-3.8321	1	1	1	1	1	1	-1.82701	-3.19281	-2.87423	-3.35814	-1.54123	-1.8073
1181	11	ILMN_1784207	C1orf128	-3.85165	-4.5917	-1.19809	-1.3179	-3.98349	-3.64193	1	1	1	1	1	1	-2.44326	-2.21187	-2.63625	-4.81855	-2.48506	-2.01993
1182	11	ILMN_2064606	TBC1D2B	-4.16487	-2.78747	-2.56123	-2.72381	-4.75289	-4.13266	1	1	1	1	1	1	-1.47972	-2.5646	-2.04482	-5	-1.23113	-1.66203
1183	11	ILMN_2330861	SMC4	-5	-2.1442	-3.26178	-3.20411	-3.35155	-3.54265	1	1	1	1	1	1	-1.51958	-2.37123	-1.96877	-3.82423	-1.93765	-2.99061
1184	11	ILMN_1681591	PTPN1	-2.07026	-2.51099	-2.21452	-2.10813	-2.30665	-2.09572	1	1	1	1	1	1	-1.25144	-1.92817	-1.3957	-2.11644	-1.36394	-2.37807
1185	11	ILMN_1736562	TRIM39	-2.91813	-2.05855	-2.53996	-2.33187	-3.16675	-2.13945	1	1	1	1	1	1	-3.06221	-2.44012	-1.30415	-1.40135	-2.28415	-1.5761
1186	11	ILMN_1775192	BCLAF1	-2.24601	-2.5507	-2.65796	-2.43739	-2.60581	-2.50603	1	1	1	1	1	1	-1.52232	-1.86588	-1.92827	-3.88428	-1.94558	-1.92186
1187	11	ILMN_1697639	OGT	-2.60117	-3.33661	-2.11857	-2.74505	-2.99909	-3.47534	1	1	1	1	1	1	-1.48578	-1.86954	-1.91573	-3.82588	-1.89636	-1.73321
1188	11	ILMN_1682095	RCOR3	-3.90789	-2.44595	-2.39823	-2.25001	-3.14678	-2.62266	1	1	1	1	1	1	-1.14266	-1.15285	-1.39743	-2.71291	-1.32488	-1.06743
1189	11	ILMN_1726359	NECAP1	-2.80975	-2.21023	-2.734	-2.77316	-2.76589	-2.19224	1	1	1	1	1	1	-1.63894	-1.59947	-2.45412	-2.37314	-1.92212	-1.04689
1190	11	ILMN_1786039	RNF34	-3.06247	-2.7975	-2.6243	-2.17289	-3.66456	-2.36691	1	1	1	1	1	1	-1.64948	-1.56393	-2.25416	-2.21561	-1.16737	-1.32842
1191	11	ILMN_1678004	TMEM41B	-2.58644	-2.53284	-3.78751	-3.08734	-3.9399	-2.71671	1	1	1	1	1	1	-1.56311	-1.85678	-2.64739	-3.91025	-1.49061	-1.16149
1192	11	ILMN_1680109	COL4A3BP	-3.33307	-2.50394	-5	-2.48377	-4.13907	-2.57585	1	1	1	1	1	1	-1.52609	-1.98211	-2.21664	-3.18606	-1.24377	-1.39984
1193	11	ILMN_1680781	C14orf135	-2.73889	-2.53084	-3.74949	-2.77269	-2.38702	-2.44803	1	1	1	1	1	1	-2.43916	-2.04847	-2.35817	-3.37903	-2.04793	-1.3021
1194	11	ILMN_1783448	DYNC1LI2	-3.13396	-3.33851	-3.8322	-2.65854	-3.62856	-3.29479	1	1	1	1	1	1	-2.05209	-2.23798	-3.21329	-2.84327	-2.03379	-1.56279
1195	11	ILMN_1706376	OSBP	-3.38645	-2.75794	-4.16989	-3.00712	-4.2372	-2.71332	1	1	1	1	1	1	-2.3763	-2.34771	-2.44588	-3.27049	-1.96571	-1.68067
1196	11	ILMN_1664094	P2RY13	-5	-1.16627	-1.69402	2.24287	-5	-1.1415	1	1	1	1	1	1	-3.49005	-3.72765	-5	-5	-5	-3.70146
1197	11	ILMN_1696654	IFIT5	-4.02299	-1.10062	-3.0649	-1.10062	-3.83045	-1.10062	1	1	1	1	1	1	-5	-3.53344	-5	-3.53344	-4.88317	-3.53344
1198	11	ILMN_1751143	C7orf23	-2.31102	-1.80542	1.09849	-1.54036	-2.43784	-2.21295	1	1	1	1	1	1	-2.78306	-2.20617	-3.80927	-5	-2.56313	-2.44555
1199	11	ILMN_1765076	APPL2	-1.60469	-2.15568	1.07697	-1.47899	-1.83293	-2.20325	1	1	1	1	1	1	-3.15534	-3.46459	-5	-5	-2.43851	-2.9937
1200	11	ILMN_2072091	HNRNPUL2	-1.23759	-1.30526	-2.04466	-1.14448	-1.31882	-1.241	1	1	1	1	1	1	-2.17117	-3.3856	-3.21293	-2.76474	-2.28266	-2.33587
1201	11	ILMN_1688526	ARL5A	-1.00409	-1.01554	-3.0445	-1.63908	-1.03641	-1.00674	1	1	1	1	1	1	-2.83654	-3.88716	-4.04987	-4.7354	-2.21702	-2.12928
1202	11	ILMN_3300663	LOC728661	-2.30782	-1.60332	-3.27413	-2.16658	-2.25818	-1.77194	1	1	1	1	1	1	-2.81957	-3.53927	-4.37179	-4.05211	-3.41301	-2.80266
1203	11	ILMN_1666933	ASH2L	-1.95818	-1.67785	-1.43183	-1.62349	-2.19562	-1.63795	1	1	1	1	1	1	-3.66735	-3.02795	-4.06948	-5	-2.89102	-2.60918
1204	11	ILMN_1810327	HNRPUL2	-1.51228	-1.44784	-2.51592	-2.02625	-1.67064	-1.52187	1	1	1	1	1	1	-3.27162	-3.81088	-3.49691	-5	-3.16263	-3.83177
1205	11	ILMN_1763694	RSPRY1	-2.08541	-1.66057	-2.38308	-1.89609	-2.06528	-1.56208	1	1	1	1	1	1	-2.80589	-3.49285	-3.44941	-5	-2.79872	-2.67351
1206	11	ILMN_3228585	LOC728661	-2.05046	-1.44958	-2.75777	-2.79478	-1.96039	-1.50691	1	1	1	1	1	1	-3.10257	-3.88829	-4.25111	-5	-3.0181	-2.6356
1207	11	ILMN_1812478	ZNHIT3	-2.74896	-2.53553	-1.01802	-1.01855	-2.58577	-1.87458	1	1	1	1	1	1	-2.6782	-2.83212	-2.65587	-5	-3.94482	-2.31537
1208	11	ILMN_1664216	NKIRAS1	-3.29128	-2.57383	-1.35472	-1.16168	-1.8267	-1.46142	1	1	1	1	1	1	-3.47615	-4.85512	-2.56449	-5	-4.79511	-2.34101
1209	11	ILMN_1725121	XPO1	-1.91847	-1.67614	-1.85503	-1.67241	-2.2562	-1.82726	1	1	1	1	1	1	-4.48126	-5	-5	-5	-2.69145	-4.18104
1210	11	ILMN_1798957	C12orf47	-1.83915	-1.67474	-1.0516	-1.06245	-1.83671	-1.65095	1	1	1	1	1	1	-3.40445	-5	-3.59235	-5	-5	-4.91695
1211	11	ILMN_1723962	LXN	-2.55077	-2.68695	-1.15773	-1.58157	-2.90915	-2.1654	1	1	1	1	1	1	-4.07771	-4.81252	-5	-5	-5	-4.48828
1212	11	ILMN_1733356	PREI3	-2.44	-3.25404	-2.03243	-3.74086	-2.74959	-2.7667	1	1	1	1	1	1	-3.71916	-5	-5	-5	-4.24772	-2.62
1213	11	ILMN_1792825	ARIH2	-1.41243	-2.08953	-2.56584	-1.94142	-1.63089	-1.61567	1	1	1	1	1	1	-2.67968	-4.00191	-5	-5	-5	-2.07417
1214	11	ILMN_2070355	SDHAF1	-2.28262	-2.08065	-1.03789	-1.41552	-2.45244	-2.07632	1	1	1	1	1	1	-2.20863	-5	-5	-5	-4.83713	-2.09256
1215	11	ILMN_1741204	KLHDC2	-2.15375	-2.17911	-1.11908	-1.2439	-2.48624	-2.01334	1	1	1	1	1	1	-4.32181	-3.45312	-5	-5	-5	-2.39632
1216	11	ILMN_1720287	E4F1	-2.54348	-2.71283	-1.21087	-1.05881	-2.00133	-2.30195	1	1	1	1	1	1	-4.0549	-5	-5	-4.79836	-5	-2.49849
1217	11	ILMN_1726786	TNRC6B	-5	-5	-5	-3.0243	-5	-5	1.01342	-1.19219	-1.34081	-1.43656	-1.05671	-1.21984	-1.35049	-1.93783	-4.63743	-5	1.07483	-1.28732
1218	11	ILMN_1666376	TRIM56	-3.68203	-5	-2.63017	-5	-5	-5	1.01378	1.04596	-2.42081	-1.47047	-1.21211	-1.41354	-1.67257	-2.07466	-5	-5	-1.2346	-3.03849
1219	11	ILMN_2151281	GABARAPL1	-4.51499	-5	-2.06509	-2.05944	-4.08985	-3.86561	-1.10223	-1.06155	1.09893	1.09256	1.08061	-1.08107	-1.8624	-1.62329	-2.60515	-4.47912	-1.76192	-1.66417
1220	11	ILMN_1710078	TMEM181	-5	-5	-5	-3.27227	-5	-5	1	1	1	1	1	1	1.37063	-1.2713	-1.59627	-2.46573	-1.53097	-2.19697
1221	11	ILMN_2151488	RMI1	-5	-4.23681	-5	-4.19838	-5	-4.35377	1	1	1	1	1	1	1.19615	-1.07707	-3.5484	-2.52018	-1.64839	-1.75437
1222	11	ILMN_1695246	KLHDC8B	-5	-5	-3.77809	-2.02029	-5	-5	1	1	1	1	1	1	-1.74537	-1.2459	-5	-2.176	-2.68058	-1.15924
1223	11	ILMN_2403852	CYTH1	-5	-4.30739	-2.4173	-2.15876	-5	-5	1	1	1	1	1	1	-1.39257	-1.54937	-1.76301	-1.35606	-1.48051	-1.29759
1224	11	ILMN_1689774	MRFAP1L1	-4.88796	-3.99098	-2.39362	-2.40309	-4.77379	-4.1233	1	1	1	1	1	1	-1.77197	-1.47844	-3.20864	-2.66436	-1.98125	-1.61525
1225	11	ILMN_1659845	KIAA0355	-5	-5	-4.27719	-2.07336	-5	-5	1	1	1	1	1	1	-4.20244	-3.69719	-5	-5	-2.79545	-1.77026
1226	11	ILMN_1809944	TRMT12	-5	-3.79825	-1.96636	-1.47535	-5	-5	1	1	1	1	1	1	-4.02843	-5	-4.02843	-5	-4.02843	-3.30131
1227	11	ILMN_1718537	HPS6	-5	-5	-2.57689	-2.45671	-5	-5	1	1	1	1	1	1	-4.50297	-5	-5	-5	-5	-3.81273
1228	11	ILMN_1788347	KIAA1737	-5	-5	-3.39769	-5	-3.50004	-5	1	1	1	1	1	1	-4.34806	-2.26002	-3.85352	-5	-3.72042	-2.93476
1229	11	ILMN_1804988	MOAP1	-5	-5	-3.12508	-5	-4.28227	-5	1	1	1	1	1	1	-5	-3.40473	-3.50796	-2.60899	-3.3565	-4.08293
1230	11	ILMN_1734254	ZNF770	-5	-5	-5	-5	-5	-5	1	1	1	1	1	1	-2.53712	-5	-5	-5	-5	-4.40395
1231	11	ILMN_2197519	ZNF627	-4.12134	-4.59967	-4.91919	-5	-5	-5	1	1	1	1	1	1	-5	-5	-5	-5	-4.72483	-5
1232	11	ILMN_1769637	RNMT	-2.38292	-2.80542	-5	-2.87132	-3.01963	-3.10859	1	1	1	1	1	1	-5	-2.23773	-5	-5	-5	-1.14976
1233	11	ILMN_1797001	DDX58	-4.70016	-1.41892	-2.51261	-2.62591	-2.60317	-3.17154	1	1	1	1	1	1	-2.30672	-2.75407	-5	-5	-3.08618	-3.73429
1234	11	ILMN_3306168	MOBKL3	-2.08725	-3.7059	-2.10492	-2.29414	-2.06641	-2.58526	1	1	1	1	1	1	-2.87438	-3.14067	-5	-5	-2.06997	-2.33302
1235	11	ILMN_1790807	XPC	-2.48188	-2.68008	-1.20893	-1.74893	-3.18518	-3.08298	1	1	1	1	1	1	-2.11972	-1.99302	-4.67639	-5	-2.28749	-2.16376
1236	11	ILMN_2144088	FDFT1	-3.12179	-3.25927	-1.72853	-1.85881	-3.31113	-2.78402	1	1	1	1	1	1	-2.90117	-2.74037	-3.30108	-5	-2.24933	-2.49049
1237	11	ILMN_2377240	AKTIP	-2.86368	-2.38707	-2.22834	-3.06756	-2.9157	-2.87235	1	1	1	1	1	1	-1.41142	-2.38401	-5	-5	-1.26663	-1.33908
1238	11	ILMN_2093500	ZBED5	-3.44638	-2.58114	-2.98427	-4.61271	-3.96819	-2.18667	1	1	1	1	1	1	-1.61653	-1.7717	-5	-5	-2.75757	-1.53587
1239	11	ILMN_3236423	RAB3GAP2	-2.98889	-2.54621	-3.89647	-2.27512	-5	-3.20953	1	1	1	1	1	1	-1.59154	-1.86353	-3.88981	-5	-1.76193	-1.64589
1240	11	ILMN_3237850	C5orf51	-3.52003	-3.70614	-2.38391	-3.24244	-4.11512	-3.40869	1	1	1	1	1	1	-1.86723	-1.44638	-5	-5	-1.42937	-1.31841
1241	11	ILMN_1783023	C5orf51	-3.92625	-4.00106	-3.06825	-2.40961	-5	-3.32776	1	1	1	1	1	1	-1.91576	-1.6579	-5	-5	-1.46912	-1.1939
1242	11	ILMN_2214197	TP53INP1	-5	-2.96005	-5	-5	-5	-2.92703	2.50101	1.88252	-1.25157	-1.5157	1.32475	-1.03636	-2.01971	-2.99326	-5	-5	-2.60731	-2.91293
1243	11	ILMN_1714108	TP53INP1	-5	-2.50578	-5	-5	-5	-3.23909	1.66293	1.37575	1.02892	-2.06815	1.03848	-1.13328	-2.60211	-3.57359	-5	-5	-2.61558	-3.16326
1244	11	ILMN_1862217		-5	-4.80414	-4.33606	-2.5219	-5	-5	1	1	1	1	1	1	-2.38896	-1.79024	-5	-5	-5	-4.52562
1245	11	ILMN_2202637	CRY1	-3.73518	-3.07872	-4.62032	-4.07522	-4.11359	-3.07872	1	1	1	1	1	1	-1.79575	-2.04809	-5	-5	-5	-2.11398
1246	11	ILMN_2185563	ANKRA2	-5	-5	-3.75094	-3.11	-5	-5	1	1	1	1	1	1	-2.66601	-3.00141	-5	-5	-5	-2.30643
1247	11	ILMN_2097858	KIAA1737	-4.85344	-4.45365	-5	-5	-4.90223	-5	1	1	1	1	1	1	-2.55904	-2.41906	-5	-5	-5	-1.98868
1248	11	ILMN_2149766	APPBP2	-5	-4.38021	-4.95526	-4.16182	-5	-5	1	1	1	1	1	1	-2.49057	-2.38654	-5	-5	-5	-3.31386
1249	11	ILMN_1733875	RUNDC1	-5	-5	-5	-5	-5	-5	1	1	1	1	1	1	-2.55943	-1.62586	-5	-5	-1.4493	-1.00319
1250	11	ILMN_1752927	KIAA1600	-5	-5	-5	-4.50143	-5	-4.9739	1	1	1	1	1	1	-1.04509	-1.33072	-4.5656	-5	-1.14661	-1.67426
1251	11	ILMN_2155228	CRLF3	-5	-5	-4.85551	-4.35531	-5	-5	1	1	1	1	1	1	-1.56695	-1.31661	-5	-5	-1.05605	-1.17035
1252	11	ILMN_1799487	N4BP2L1	-5	-3.66274	-5	-5	-5	-4.48366	1	1	1	1	1	1	-1.90195	-1.61198	-3.50107	-5	-3.50107	-2.4429
1253	11	ILMN_1801822	C18orf25	-5	-4.93408	-5	-3.60377	-5	-5	1	1	1	1	1	1	-2.23551	-2.6153	-5	-5	-2.65158	-1.86094
1254	11	ILMN_1684591	ZNF434	-5	-4.1507	-5	-5	-5	-5	1	1	1	1	1	1	-3.38074	-2.70264	-5	-5	-3.17086	-1.79898
1255	11	ILMN_1717337	2012-03-07	-4.37117	-4.4292	-2.65813	-3.66926	-4.76514	-4.81153	1	1	1	1	1	1	-1.4161	-1.35609	-2.87067	-4.52621	-1.80543	-1.42411
1256	11	ILMN_2210601	RNASEL	-5	-5	-2.90589	-3.34926	-3.77721	-4.7918	1	1	1	1	1	1	-1.28634	-1.04334	-4.75071	-5	-1.43759	-1.19661
1257	11	ILMN_1717420	UBE2W	-4.12903	-3.16931	-3.57859	-3.63205	-4.85427	-5	1	1	1	1	1	1	-2.49624	-1.72113	-5	-3.68755	-1.96578	-1.40978
1258	11	ILMN_1794967	EIF4ENIF1	-5	-3.90653	-2.62413	-3.04442	-5	-5	1	1	1	1	1	1	-2.81349	-2.25959	-5	-5	-1.95892	-1.00466
1259	11	ILMN_1670752	KIAA0907	-4.98447	-3.85598	-3.29767	-3.35409	-5	-3.23178	1	1	1	1	1	1	-2.48162	-2.15787	-5	-4.94997	-2.7329	-2.40052
1260	11	ILMN_3289262	LOC100131261	-5	-5	-3.22287	-3.13585	-5	-5	1	1	1	1	1	1	-2.32603	-2.94982	-4.03771	-4.02245	-2.60574	-2.77868
1261	11	ILMN_1737651	CDC40	-4.9636	-5	-3.23277	-2.95637	-5	-5	1	1	1	1	1	1	-2.6039	-2.30648	-5	-5	-2.14109	-2.81173
1262	12	ILMN_1814726	SCARB2	1.04995	-1.46082	-2.26229	-3.36935	1.03634	-1.59753	-1.66228	-1.13781	-1.99669	-1.48808	-2.01249	-1.4984	-2.79166	-2.98884	-4.80723	-5	-3.43389	-5
1263	12	ILMN_1771333	CD47	-1.16809	-1.08367	-2.62392	-3.64456	-1.28658	-1.09488	-1.63577	-1.17845	-2.68041	-2.60971	-1.23741	-1.13107	-3.9375	-3.76935	-5	-5	-2.72658	-4.14248
1264	12	ILMN_1752086	C4orf41	-1.46822	-1.41726	-2.45559	-3.21009	-2.05333	-2.01128	-1.41206	-1.99889	-2.6462	-4.83116	-1.33741	-1.77344	-3.25705	-1.70043	-4.47011	-5	-2.85867	-2.42371
1265	12	ILMN_1718961	BNIP3L	-1.81072	-1.19169	-4.23361	-4.06584	-1.79546	-1.3342	-2.3424	-2.1384	-2.55272	-3.33862	-2.13816	-2.02577	-4.41448	-2.50497	-5	-4.86587	-5	-2.39978
1266	12	ILMN_3248781	SDHAP2	-2.16723	-2.52523	-3.00789	-2.89267	-2.79266	-3.13042	-2.0858	-1.34726	-1.58555	-1.70714	-1.43223	-1.56561	-4.73114	-2.87584	-5	-5	-3.75809	-2.1948
1267	12	ILMN_1728660	PMPCB	-2.09194	-1.54782	-1.11299	-1.05605	-1.81857	-1.35552	-1.37388	-1.41274	-1.94329	-2.60933	-1.24523	-1.43594	-3.28642	-3.25443	-5	-5	-4.5321	-2.21495
1268	12	ILMN_1814650	TRAPPC4	-2.81178	-2.22693	-1.31777	-1.16107	-2.55489	-1.81754	-2.15947	-1.56813	-2.32093	-2.15077	-1.83367	-1.29852	-4.33921	-5	-5	-5	-4.40082	-2.6591
1269	12	ILMN_1787885	NUDT18	-2.3051	-1.44569	2.15699	2.38746	-1.77587	-1.44879	-3.48929	-2.55568	-4.80895	-5	-2.93169	-1.5108	-5	-5	-5	-5	-5	-5
1270	12	ILMN_1790680	PDE6D	-1.37711	-1.08538	-1.13781	1.30239	-1.29788	1.11438	-3.09315	-1.36263	-4.49083	-4.25816	-1.82887	-1.22032	-3.52385	-4.42902	-5	-5	-5	-3.81586
1271	12	ILMN_1737588	C21orf33	-1.73359	-2.03129	1.08586	1.16894	-1.9318	-1.67189	-1.43532	-1.88857	-3.53404	-4.147	-1.59979	-1.47781	-1.9951	-3.37322	-5	-5	-5	-3.52591
1272	12	ILMN_1690392	COMMD3	-2.36309	-2.13536	1.03192	1.06183	-2.2976	-1.68828	-2.04258	-1.60421	-3.6858	-3.82482	-1.35129	-1.38134	-4.33701	-5	-5	-5	-5	-4.48612
1273	12	ILMN_1667086	AP3M1	-2.21789	-2.49902	1.10105	-1.30445	-2.02967	-2.49443	-1.7775	-1.62096	-3.16965	-3.51439	-1.43087	-1.29961	-5	-5	-4.25172	-5	-4.3179	-5
1274	12	ILMN_1676600	SEC24C	-1.84091	-2.80516	1.04922	-1.55738	-2.02111	-3.12498	-1.95989	-1.4433	-3.88504	-3.52178	-2.20283	-1.58321	-5	-5	-5	-5	-5	-4.54022
1275	12	ILMN_1683026	PSMB10	-2.03456	-2.65148	-1.10153	1.05416	-1.69047	-1.97386	-2.87476	-1.84964	-5	-3.39129	-2.37482	-1.38545	-3.65606	-4.57978	-5	-5	-3.71464	-4.59414
1276	12	ILMN_1788095	SPRYD3	-1.15762	-2.53507	-1.01083	-1.09212	-1.24005	-1.73146	-2.90074	-2.47154	-5	-5	-2.27128	-1.26844	-5	-5	-5	-5	-5	-2.91435
1277	12	ILMN_3246953	FTSJD2	-1.02316	-1.05617	1.23398	1.09042	1.26183	-1.021	-1.79661	-1.10722	-3.19573	-2.25096	-1.36166	1.03189	-2.0889	-2.71513	-5	-5	-2.50188	-2.50063
1278	12	ILMN_1733110	RASSF7	-2.04498	-2.07271	1.74963	2.86681	-1.99473	-1.92251	-1.27201	1.3536	-2.09855	-1.56638	-1.36447	1.35197	-3.92529	-2.38061	-5	-5	-5	-3.17412
1279	12	ILMN_1807044	UBAC1	-1.18717	-1.27483	1.04568	1.09457	-1.17653	-1.31265	-1.25356	-1.2726	-2.46988	-2.44639	1.02853	-1.01054	-5	-5	-5	-5	-3.81717	-2.9108
1280	12	ILMN_1749345	STX5	-1.74219	-2.62759	1.00645	1.1226	-1.85881	-1.99897	-1.43764	-1.41279	-2.08223	-1.7623	-1.46816	-1.37636	-5	-3.60426	-5	-5	-4.94741	-2.16123
1281	12	ILMN_1665291	NUB1	-2.08696	-1.4915	-1.58356	1.00822	-2.07782	-1.52957	-1.38523	-1.22199	-2.20669	-1.69832	-1.44061	1.06149	-1.97692	-1.63001	-5	-5	-2.51315	-2.0776
1282	12	ILMN_1674063	OAS2	-1.79185	-1.02865	-2.18489	1.05653	-2.17079	-1.13907	-1.77942	-1.52482	-1.68501	-1.34071	-1.62109	-1.13534	-2.29728	-2.81311	-3.77847	-2.65647	-2.48292	-2.81311
1283	12	ILMN_1770733	RIC8A	-2.32779	-2.68427	1.03542	-1.45822	-2.99472	-2.76275	-1.52479	1	-2.78739	-1.81275	-1.31267	-1.17617	-2.65875	-2.98316	-5	-4.93568	-3.03177	-2.32402
1284	12	ILMN_1691572	TST	-1.79823	-1.82061	1.00948	-1.05702	-1.68417	-1.42758	-1.42574	-1.06588	-1.10661	-1.54389	-1.82373	-1.27914	-3.12779	-2.80866	-5	-5	-3.82831	-2.74628
1285	12	ILMN_1755737	TRABD	-1.86631	-2.46055	1.08947	-1.10854	-1.75192	-2.06287	-1.44943	-1.2768	-2.80916	-2.49657	-1.39496	-1.14876	-2.11225	-2.82155	-3.72518	-5	-3.83372	-2.48823
1286	12	ILMN_1701466	PEX16	-2.33345	-1.92744	-1.03453	1.36073	-2.34705	-1.73766	-1.70625	-1.7333	-2.66163	-2.85618	-1.62385	-1.3292	-2.89159	-2.98554	-5	-5	-4.06546	-2.08792
1287	12	ILMN_1792314	ACTR1A	-2.2517	-2.49334	-1.20884	1.48991	-2.62873	-1.89178	-2.10611	-1.55584	-2.87975	-3.8348	-2.06765	-1.2987	-3.07585	-3.41378	-5	-5	-2.63643	-2.24997
1288	12	ILMN_1761176	GRIPAP1	-1.47116	-1.87336	1.17399	1.43075	-1.74963	-1.56812	-1.88237	-1.49693	-3.65965	-3.62324	-2.86572	-1.95523	-2.77856	-2.4875	-5	-5	-2.53154	-2.23223
1289	12	ILMN_1745655	PEX16	-2.18929	-1.97731	1.08884	1.43827	-2.29533	-2.13021	-1.1732	-1.51132	-2.36715	-2.36038	-1.31672	-1.23892	-2.36485	-2.27286	-3.58985	-5	-2.13371	-2.48051
1290	12	ILMN_1751627	TRAPPC3	-1.98176	-1.75183	1.12815	1.11999	-2.21354	-1.72802	-1.48803	-1.42889	-1.95401	-2.25923	-1.43582	-1.46718	-2.37879	-2.17035	-5	-4.41154	-2.80546	-2.08131
1291	12	ILMN_2391551	C13orf23	-5	-4.4298	-3.02416	-3.48975	-5	-5	-1.30727	-1.27076	-2.20237	-3.06574	-1.21622	-1.19189	-1.14864	-1.05186	-1.14864	-1.05186	1.03688	-1.05186
1292	12	ILMN_1695983	DDX42	-3.3184	-3.12215	-2.13876	-2.10067	-4.26187	-3.70219	-1.549	-1.30386	-1.93804	-2.29308	-1.42096	-1.16338	-3.43453	-2.45166	-2.89947	-3.20912	-1.37213	-1.52446
1293	12	ILMN_1657697	SAR1A	-5	-5	-2.01431	-3.11032	-5	-5	-1.08288	-1.21022	-2.58199	-2.27112	-1.20606	-1.06223	-1.82695	-1.8352	-1.8261	-2.74964	-2.0804	-1.74441
1294	12	ILMN_1803945	HCP5	-5	-5	-3.43515	-2.66168	-5	-5	-2.21875	-1.73052	-1.72231	-2.29878	-1.69761	-1.31935	-2.13279	-2.5412	-2.98297	-2.80268	-1.68141	-1.5729
1295	12	ILMN_2155719	NBPF10	-2.79769	-3.20732	-5	-4.3548	-3.85149	-2.709	-1.58548	-1.19008	-1.76394	-1.73493	-1.56926	-1.32376	-1.08738	-1.62054	-1.18792	-1.76562	1.21634	-1.36744
1296	12	ILMN_1737343	FNIP1	-2.40983	-2.6048	-5	-5	-3.43545	-3.1524	-1.47157	-1.5612	-1.29353	-2.21836	-1.46849	-1.64928	-1.61207	-1.43487	-2.53836	-2.36457	-1.43927	-1.26675
1297	12	ILMN_1804327	NAP1L4	-2.03064	-2.07113	-2.08669	-2.15392	-2.3313	-2.37242	-1.2899	-1.16895	-2.5558	-1.64401	-1.12557	-1.07427	-1.51004	-3.43231	-1.42486	-1.80537	-1.00141	-1.99377
1298	12	ILMN_1662618	SQSTM1	-2.81797	-2.32031	-2.24738	-2.07665	-2.7944	-2.10628	-2.22722	-2.16524	-2.5565	-3.40459	-2.26329	-1.93592	-1.31318	-1.49661	-1.63049	-1.20057	-1.1817	-1.19367
1299	12	ILMN_1656682	AZIN1	-3.52288	-2.92386	-3.13204	-3.73522	-3.13072	-2.34982	-2.19266	-1.98247	-2.12022	-2.38508	-1.62439	-1.67118	-1.55183	-1.46777	-1.88136	-1.96057	-1.6822	-1.14342
1300	12	ILMN_1739798	C7orf30	-3.54077	-3.00041	-1.48203	-1.35771	-3.68489	-2.58545	-1.34717	1.00607	-2.0067	-1.78215	-1.02674	1.01654	-2.20309	-2.22073	-3.67711	-5	-4.0572	-2.48875
1301	12	ILMN_1781906	RBM17	-5	-5	-1.40861	-1.72847	-5	-5	-1.29198	1.05593	-2.06496	-1.70554	-1.2948	-1.06146	-1.20969	-1.85844	-2.74439	-3.71392	-2.74439	-3.71392
1302	12	ILMN_1705310	VEZF1	-2.63519	-2.74126	-3.9066	-2.41628	-2.73549	-2.27492	-1.4643	-1.57207	-1.36556	-2.24768	-1.12775	1.02377	-2.24093	-1.81784	-5	-5	-2.07031	-1.359
1303	12	ILMN_1729749	HERC5	-3.83865	-1.64676	-2.78324	-1.25054	-4.01713	-1.5401	-1.91578	-1.91023	-1.49411	-1.09153	-2.084	-1.59216	-2.63862	-2.32927	-4.47325	-5	-3.67238	-2.85825
1304	12	ILMN_1686750	MGEA5	-5	-2.97933	-5	-2.87817	-5	-2.92562	-1.65796	-1.54605	-2.37266	-1.6555	-1.56746	-1.29882	-2.46784	-2.72181	-5	-4.78411	-2.22846	-2.14763
1305	12	ILMN_1772692	DICER1	-2.26349	-1.79499	-4.43456	-4.51051	-3.34557	-2.35617	-2.1945	-1.53668	-2.89884	-3.35223	-1.61189	-2.28785	-1.04642	-1.32688	-4.37183	-5	-2.46528	-2.20196
1306	12	ILMN_1758418	TNFSF13B	-2.91472	-3.08415	-4.06358	-4.49043	-3.0724	-2.75593	-2.18253	-1.7774	-4.64536	-3.09338	-1.91761	-1.20701	-2.35696	-1.9467	-3.63175	-5	-2.53931	-1.69729
1307	12	ILMN_1664776	EFR3A	-2.57223	-2.86409	-4.19372	-4.0638	-3.32706	-3.20809	-2.41762	-1.99539	-3.61373	-3.18566	-2.14283	-1.89491	-1.984	-2.75939	-4.84586	-5	-1.91804	-2.54568
1308	12	ILMN_1798061	ZFYVE26	-2.91811	-2.6622	-3.64054	-3.1875	-3.59668	-3.08706	-1.70092	-1.27296	-2.66171	-2.53192	-1.4505	-1.10582	-1.65859	-1.44337	-5	-1.26676	-2.2672	-1.25903
1309	12	ILMN_3251662	HINT3	-4.13878	-3.40314	-5	-5	-3.83736	-5	-1.44352	-1.08306	-3.15205	-1.69091	-1.37861	-1.1816	-2.07163	-1.67587	-4.37106	-2.81993	-2.5918	-1.28387
1310	12	ILMN_1755364	RALA	-2.91306	-3.35903	-4.3097	-3.90058	-2.24599	-2.4242	-1.86466	-1.72065	-1.99617	-2.69454	-1.17304	-1.07988	-2.89394	-3.17806	-2.74232	-2.48655	-2.51233	-1.9122
1311	12	ILMN_2092664	ADSS	-2.12108	-2.30036	-3.00394	-4.38636	-2.23116	-2.70852	-1.73273	-1.4328	-2.584	-2.06029	-1.63234	-1.2341	-2.44715	-1.63513	-4.21197	-3.68511	-1.07816	-1.66823
1312	12	ILMN_1703949	KPNB1	-3.17754	-2.72431	-3.09973	-2.85324	-3.37723	-2.96964	-1.55918	-1.65185	-1.99216	-2.23355	-1.6543	-1.47885	-1.46544	-1.51226	-2.83524	-3.89951	-1.48968	-1.58011
1313	12	ILMN_2066858	TNFSF13B	-2.85471	-2.42714	-3.66071	-4.25135	-3.23483	-2.61011	-1.62315	-1.29132	-2.79531	-1.95028	-1.50655	-1.22792	-1.83337	-1.37356	-3.00994	-4.53249	-1.96987	-1.45102
1314	12	ILMN_1750079	PURB	-4.38655	-3.18399	-5	-5	-5	-3.24828	-1.38476	-1.27636	-2.12239	-2.14341	-1.09358	-1.32466	-5	-5	-3.49486	-2.44067	-2.61978	-2.22774
1315	12	ILMN_1785852	OBFC2A	-5	-5	-4.87597	-5	-4.83284	-4.3217	-1.89746	-2.41089	-3.00889	-3.78195	-1.41651	-1.75535	-2.6844	-3.60322	-2.64314	-1.79021	-2.2759	-2.70608
1316	12	ILMN_1682658	EPM2AIP1	-5	-5	-5	-5	-5	-5	-2.66111	-1.86139	-2.29137	-5	-1.38835	-1.37168	-2.21736	-3.14013	-2.21736	-3.14013	-2.21736	-3.14013
1317	12	ILMN_1673944	MANBAL	-5	-5	-2.15335	-3.63668	-5	-5	-1.63702	-1.4198	-2.62656	-3.07339	-1.10396	-1.25621	-1.58209	-1.75826	-5	-5	-1.01817	-1.43603
1318	12	ILMN_3299558	SFRS18	-5	-5	-2.61054	-3.43639	-5	-5	-1.29033	-1.08814	-2.1142	-1.3886	-1.80507	-1.70779	-1.72678	-1.61188	-5	-5	-3.04664	-1.35886
1319	12	ILMN_3224934	SFRS18	-5	-4.69378	-2.6895	-3.73155	-5	-5	-1.63964	-1.43762	-2.31805	-1.94502	-2.10323	-2.1079	-1.93868	-1.75833	-5	-5	-3.49823	-1.46646
1320	12	ILMN_2161357	C6orf111	-5	-5	-2.45007	-4.5138	-5	-5	-1.76492	-1.76935	-2.68923	-1.89164	-2.09496	-2.00444	-1.95199	-1.66966	-5	-5	-3.8924	-1.52258
1321	12	ILMN_1687351	ANKRA2	-5	-5	-3.16322	-4.295	-5	-5	-1.17735	1.10941	-1.40734	-1.53637	1.13825	-1.24644	-4.07818	-3.6108	-5	-5	-5	-2.60462
1322	12	ILMN_1760556	C1orf63	-5	-5	-5	-5	-5	-5	-1.98994	-1.03372	-1.88214	-1.00192	-1.69871	-1.7204	-2.57418	-1.59659	-5	-4.3727	-5	-1.79194
1323	12	ILMN_2119486	DMTF1	-4.05662	-5	-3.7997	-5	-5	-5	-1.47532	-1.1825	-2.46945	-1.70384	-1.16586	-1.21905	-4.12651	-3.38785	-5	-5	-5	-2.73659
1324	12	ILMN_1669259	ANKRD49	-5	-5	-5	-5	-5	-5	-1.54987	-1.12628	-1.65507	-2.13634	-1.24585	-1.23314	-4.00759	-3.85995	-5	-5	-4.90588	-2.79804
1325	12	ILMN_1722276	PAFAH1B1	-5	-5	-5	-5	-5	-5	-1.76382	-1.58342	-1.81923	-2.37988	-1.1258	-1.19149	-3.89983	-4.0546	-5	-5	-3.10451	-2.57673
1326	12	ILMN_2147306	PNRC2	-5	-5	-3.43944	-3.70534	-5	-5	-1.698	-1.76448	-1.60226	-3.19119	-1.23434	-1.48186	-3.35781	-3.09421	-5	-5	-3.2282	-2.61079
1327	12	ILMN_2064917	AGGF1	-4.8817	-5	-3.23229	-4.43029	-5	-5	-1.46533	-1.44411	-1.62983	-2.79104	-1.08522	-1.04745	-3.25502	-3.30284	-5	-5	-4.70513	-2.67291
1328	12	ILMN_1734205	RASSF1	-5	-5	1.48016	-1.07611	-5	-5	-1.61146	-1.85043	-1.49467	-2.20032	-1.59625	-2.01219	-4.96837	-5	-5	-5	-5	-4.67383
1329	12	ILMN_2402363	STK19	-4.58785	-2.15868	-1.07378	1.56198	-3.55242	-2.3123	-2.92	-2.67487	-4.80982	-2.88615	-2.6519	-2.06682	-5	-4.26307	-5	-5	-5	-3.44902
1330	12	ILMN_1659782	STK19	-5	-5	-1.15601	1.84945	-5	-4.60764	-4.23352	-2.41436	-5	-3.00684	-3.04443	-2.35193	-5	-5	-5	-5	-5	-5
1331	12	ILMN_1801845	DNAL4	-5	-5	-1.34172	1.22311	-4.38626	-2.9157	-2.78015	-1.81872	-5	-5	-1.6356	-1.35108	-3.72248	-5	-5	-5	-2.71341	-3.36905
1332	12	ILMN_1683175	C9orf23	-5	-5	1.07859	1.3775	-4.09829	-3.99256	-2.18238	-1.5457	-4.09044	-4.9951	-1.47174	-1.36779	-5	-4.71993	-5	-5	-4.73538	-4.08169
1333	12	ILMN_2043615	C17orf90	-5	-5	-1.23426	1.37889	-5	-3.51462	-2.86177	-1.6389	-5	-5	-1.58396	-1.19203	-5	-5	-5	-5	-5	-5
1334	12	ILMN_1729217	FAM131A	-5	-5	-1.08282	-1.87843	-5	-5	-5	-4.65622	-5	-5	-5	-5	-3.65552	-4.14721	-5	-5	-2.90579	-2.12479
1335	12	ILMN_1737514	KYNU	-4.17532	-3.26679	-2.24426	-2.30483	-5	-2.90823	-5	-5	-5	-5	-5	-5	-2.83059	-1.8688	-5	-2.08374	-3.50929	-1.52958
1336	12	ILMN_1789233	VPS37C	-3.85806	-3.97433	-2.0723	-1.66338	-4.54101	-3.46662	-5	-5	-5	-5	-5	-5	-2.38451	-2.21569	-4.17238	-4.41055	-1.81215	-1.49049
1337	12	ILMN_1746517	KYNU	-3.38096	-2.82152	-2.40279	-2.11407	-3.92692	-2.73766	-5	-5	-5	-5	-5	-5	-2.43586	-1.28341	-5	-5	-3.80317	-2.14947
1338	12	ILMN_3244096	ZFC3H1	-5	-5	-4.40924	-3.76442	-5	-5	-2.81296	-1.99806	-5	-2.21541	-2.95631	-3.56416	-2.15967	-2.07321	-5	-2.73702	-5	-2.79433
1339	12	ILMN_1741881	C9orf72	-5	-5	-5	-5	-5	-5	-3.00229	-2.16743	-5	-2.31019	-3.48257	-3.79053	-1.84838	-1.4789	-5	-4.16668	-2.99498	-1.33418
1340	12	ILMN_2164081	KLHL12	-5	-3.96549	-5	-4.09664	-5	-4.62535	-3.06544	-2.70071	-5	-5	-2.40546	-1.86909	-2.44281	-3.15051	-5	-5	-1.75686	-2.5562
1341	12	ILMN_1777526	MED20	-5	-5	-3.11714	-2.07072	-5	-5	-2.20387	-2.78579	-5	-5	-1.78477	-1.39551	-2.39316	-2.25712	-5	-5	-2.44556	-2.70153
1342	12	ILMN_1793934	PISD	-5	-5	-1.98128	-3.18256	-5	-5	-3.05843	-2.87229	-3.95356	-4.22218	-2.83108	-3.30622	-2.20568	-1.94156	-5	-5	-2.40094	-2.17657
1343	12	ILMN_1703015	ZRANB2	-4.00343	-4.75321	-1.29116	-1.6632	-3.81155	-3.9301	-2.61883	-1.95437	-5	-5	-2.59871	-2.27351	-3.45636	-5	-5	-5	-5	-4.40929
1344	12	ILMN_1671905	C10orf78	-5	-5	-2.0201	-2.21959	-5	-5	-4.0881	-3.36407	-5	-3.89932	-3.83008	-1.96424	-3.87021	-3.89973	-5	-4.27895	-5	-3.11653
1345	12	ILMN_2378868	SFRS5	-5	-5	-2.22139	-2.08247	-5	-5	-3.54273	-2.88221	-4.28026	-5	-3.03244	-3.55105	-3.70152	-3.86642	-3.66985	-5	-5	-3.42255
1346	12	ILMN_1761996	SFRS5	-5	-5	-1.69149	-2.03592	-5	-5	-4.39975	-3.01585	-4.56175	-5	-3.52876	-3.86703	-3.81888	-3.84675	-3.39355	-5	-5	-3.66635
1347	12	ILMN_1797728	HMGCS1	-5	-5	-5	-5	-5	-5	-3.45821	-3.36122	-5	-5	-2.90808	-2.26638	-4.44515	-5	-5	-5	-5	-2.96231
1348	12	ILMN_3244323	LOC148413	-5	-5	-3.45546	-2.40803	-5	-5	-3.16408	-1.96001	-3.57085	-3.20282	-2.07392	-1.54516	-5	-5	-5	-5	-5	-5
1349	12	ILMN_3256325	CYB561D1	-5	-5	-2.06535	-1.6592	-5	-4.46718	-2.14377	-1.78169	-4.12761	-4.75178	-2.01612	-1.15034	-4.86253	-4.791	-5	-5	-4.78023	-2.27303
1350	12	ILMN_2206344	NDST2	-5	-5	-4.73837	-1.53011	-5	-4.83703	-1.80868	-1.90423	-4.35939	-4.87946	-2.05968	-1.6085	-5	-4.27001	-5	-5	-5	-3.01463
1351	12	ILMN_1801984	VHL	-5	-3.65014	-2.46682	-1.47521	-3.99516	-2.70829	-3.49583	-4.16004	-2.79667	-4.24945	-2.54406	-2.8136	-1.92511	-1.59013	-5	-5	-3.74164	-1.01166
1352	12	ILMN_1653292	PFKFB4	-5	-5	-2.88666	-1.98388	-5	-4.3067	-3.05537	-3.46556	-3.05537	-5	-3.05537	-2.73503	-1.735	-1.10347	-5	-5	-5	-1.8121
1353	12	ILMN_2093674	GMFB	-2.43881	-2.41707	-3.46223	-2.66561	-3.39862	-2.7078	-2.09377	-2.60571	-5	-4.33768	-1.97272	-2.10221	-1.80242	-2.15635	-5	-5	-2.68817	-3.17583
1354	12	ILMN_1766981	UNC50	-3.41697	-2.94825	-2.44469	-2.4786	-3.76902	-3.02565	-3.19055	-2.23202	-5	-5	-2.06694	-2.12516	-2.45374	-2.48258	-5	-4.6904	-3.15013	-2.00649
1355	12	ILMN_1737084	TXLNA	-3.25284	-3.8955	-1.92455	-1.62765	-3.99474	-3.07743	-1.9327	-1.82317	-5	-5	-2.33254	-1.58961	-2.52156	-2.22834	-4.74011	-4.45721	-5	-2.52453
1356	12	ILMN_2105308	DPM1	-2.5853	-3.20666	-1.08213	-1.72105	-2.42138	-2.5864	-2.47681	-1.97628	-5	-5	-2.02189	-3.12497	-2.81438	-2.58694	-5	-5	-3.98935	-2.73523
1357	12	ILMN_1658992	DPM1	-3.36967	-2.80799	-1.61338	-2.02088	-3.08562	-2.57348	-2.33019	-2.38096	-5	-5	-2.59333	-2.46468	-2.87457	-2.12749	-5	-5	-3.91789	-2.69517
1358	12	ILMN_1771697	VRK3	-3.53597	-4.71811	1.03814	-1.09599	-5	-2.21991	-2.50065	-2.02364	-5	-4.44655	-1.88028	-1.25506	-2.57371	-3.85052	-5	-5	-2.38272	-2.85991
1359	12	ILMN_1667330	LOC113386	-2.92704	-4.38286	-1.15351	-1.3451	-2.85927	-3.33732	-2.41096	-1.75844	-2.64062	-3.57464	-1.79989	-1.46347	-5	-4.53298	-3.57359	-3.91893	-3.74018	-2.10451
1360	12	ILMN_3204734	LOC100134648	-2.85637	-5	-1.65081	-1.6646	-3.55998	-3.42343	-2.0986	-1.74372	-2.34757	-1.51244	-1.60241	-1.53454	-2.9072	-3.2267	-3.31043	-2.41766	-2.9106	-2.12437
1361	12	ILMN_1788468	ARGLU1	-3.99418	-4.34665	-1.72213	-1.6635	-3.23428	-3.75474	-1.94172	-1.38446	-2.33186	-2.21954	-1.65017	-1.64935	-2.58997	-2.41398	-4.05207	-2.97459	-4.51037	-2.30737
1362	12	ILMN_1723007	ZCCHC9	-5	-4.72228	-2.11958	-2.2007	-4.16807	-3.66847	-2.01477	-1.75725	-4.16773	-3.88991	-1.32123	-1.43852	-2.87526	-2.6005	-3.03604	-3.83224	-2.86597	-1.60375
1363	12	ILMN_1759359	BTF3L4	-4.7717	-3.36754	-1.46287	-1.57856	-3.98205	-3.42915	-2.78804	-2.76983	-4.00505	-5	-2.10729	-2.32218	-2.7112	-2.34557	-4.04424	-4.85179	-2.88925	-2.32799
1364	12	ILMN_1676629	INSIG2	-5	-4.35618	-1.85505	-1.57066	-5	-4.5418	-2.61724	-1.44455	-3.98968	-2.37704	-2.40927	-1.20798	-2.59209	-3.05375	-5	-5	-5	-2.47548
1365	12	ILMN_1679641	FAM120B	-3.70679	-4.09086	-1.85897	-1.68621	-4.90617	-3.90526	-1.7305	-1.42854	-2.89565	-2.48631	-1.54987	-1.02287	-2.45353	-2.72886	-4.19557	-5	-2.18697	-2.16668
1366	12	ILMN_1713491	VAMP2	-5	-4.95967	-1.87201	-1.91615	-5	-5	-1.57846	-2.02503	-2.46294	-2.26369	-1.53563	-1.57712	-2.93574	-2.68251	-5	-5	-2.66771	-2.55657
	Note	1 = no change
		fold-change are ranging from -5 to 5
