# Supplementary material for: A transcriptomic reporter assay employing neutrophils to measure immunogenic activity of septic patients’ plasma
Source: J Transl Med. 2014 Mar 11;12:65. doi: 10.1186/1479-5876-12-65 (PMC4007645; doi:10.1186/1479-5876-12-65)
Supplement: Additional file 8 — Predicted transcription factors from genes over-expressed in each reporter cell system. [file 1479-5876-12-65-S8.xlsx]

## Sheet: Sheet1
	PMNs											PBMCs											MoDCs
*See below for descriptions
	No.	Common	Network Object Name	Actual	n	R	N	Expected	Ratio	p-value		No.	Common	Network Object Name	Actual	n	R	N	Expected	Ratio	p-value		No.	Common	Network Object Name	Actual	n	R	N	Expected	Ratio	p-value
	1	1	AML1 (RUNX1)	12	372	218	24778	3.273	3.666	0.0001221		1	1	AML1 (RUNX1)	6	122	218	24778	1.073	5.59	0.0007497		1	1	AML1 (RUNX1)	5	88	218	24778	0.7742	6.458	0.001091
	2	1	Androgen receptor	37	372	846	24778	12.7	2.913	7.043e-09		2	1	Androgen receptor	13	122	846	24778	4.165	3.121	0.0002789		2	1	Androgen receptor	15	88	846	24778	3.005	4.992	2.748e-07
	3	1	AP-2A	11	372	251	24778	3.768	2.919	0.001537		3	1	AP-2A	5	122	251	24778	1.236	4.046	0.008139		3	1	AP-2A	9	88	251	24778	0.8914	10.1	2.771e-07
	4	1	BACH2	3	372	28	24778	0.4204	7.137	0.008326		4	1	BACH2	2	122	28	24778	0.1379	14.51	0.008359		4	1	BACH2	3	88	28	24778	0.09944	30.17	0.000133
	5	1	C/EBPalpha	14	372	313	24778	4.699	2.979	0.0003014		5	1	C/EBPalpha	6	122	313	24778	1.541	3.893	0.004605		5	1	C/EBPalpha	10	88	313	24778	1.112	8.996	1.695e-07
	6	1	C/EBPbeta	22	372	547	24778	8.212	2.679	3.171e-05		6	1	C/EBPbeta	8	122	547	24778	2.693	2.97	0.005748		6	1	C/EBPbeta	9	88	547	24778	1.943	4.633	0.0001418
	7	1	CREB1	121	372	5138	24778	77.14	1.569	5.853e-08		7	1	CREB1	44	122	5138	24778	25.3	1.739	6.524e-05		7	1	CREB1	37	88	5138	24778	18.25	2.028	4.73e-06
	8	1	c-Rel (NF-kB subunit)	18	372	200	24778	3.003	5.995	1.549e-09		8	1	c-Rel (NF-kB subunit)	6	122	200	24778	0.9847	6.093	0.0004772		8	1	c-Rel (NF-kB subunit)	4	88	200	24778	0.7103	5.631	0.005666
	9	1	ETS1	13	372	364	24778	5.465	2.379	0.003644		9	1	ETS1	7	122	364	24778	1.792	3.906	0.002205		9	1	ETS1	6	88	364	24778	1.293	4.641	0.001901
	10	1	FKHR	12	372	198	24778	2.973	4.037	4.867e-05		10	1	FKHR	8	122	198	24778	0.9749	8.206	6.382e-06		10	1	FKHR	8	88	198	24778	0.7032	11.38	5.369e-07
	11	1	FOXP3	15	372	221	24778	3.318	4.521	1.408e-06		11	1	FOXP3	11	122	221	24778	1.088	10.11	1.307e-08		11	1	FOXP3	6	88	221	24778	0.7849	7.644	0.0001386
	12	1	GATA-1	12	372	347	24778	5.21	2.303	0.006558		12	1	GATA-1	7	122	347	24778	1.709	4.097	0.001684		12	1	GATA-1	6	88	347	24778	1.232	4.869	0.001493
	13	1	GCR-alpha	44	372	1173	24778	17.61	2.498	2.437e-08		13	1	GCR-alpha	14	122	1173	24778	5.776	2.424	0.001916		13	1	GCR-alpha	13	88	1173	24778	4.166	3.121	0.0002477
	14	1	HSF1	11	372	228	24778	3.423	3.214	0.000707		14	1	HSF1	7	122	228	24778	1.123	6.235	0.0001392		14	1	HSF1	6	88	228	24778	0.8098	7.41	0.0001642
	15	1	Oct-1	9	372	156	24778	2.342	3.843	0.0006057		15	1	Oct-1	5	122	156	24778	0.7681	6.51	0.001064		15	1	Oct-1	9	88	156	24778	0.554	16.24	4.606e-09
	16	1	PPAR-gamma	9	372	198	24778	2.973	3.028	0.003156		16	1	PPAR-gamma	6	122	198	24778	0.9749	6.154	0.0004525		16	1	PPAR-gamma	6	88	198	24778	0.7032	8.532	7.59e-05
	17	1	PR (nuclear)	15	372	228	24778	3.423	4.382	2.076e-06		17	1	PR (nuclear)	6	122	228	24778	1.123	5.345	0.0009459		17	1	PR (nuclear)	6	88	228	24778	0.8098	7.41	0.0001642
	18	1	PU.1	22	372	355	24778	5.33	4.128	2.543e-08		18	1	PU.1	6	122	355	24778	1.748	3.433	0.008356		18	1	PU.1	8	88	355	24778	1.261	6.345	3.893e-05
	19	1	RelA (p65 NF-kB subunit)	36	372	695	24778	10.43	3.45	1.266e-10		19	1	RelA (p65 NF-kB subunit)	11	122	695	24778	3.422	3.215	0.0006551		19	1	RelA (p65 NF-kB subunit)	8	88	695	24778	2.468	3.241	0.003297
	20	1	STAT3	21	372	485	24778	7.281	2.884	1.634e-05		20	1	STAT3	9	122	485	24778	2.388	3.769	0.0006778		20	1	STAT3	10	88	485	24778	1.722	5.806	8.68e-06
	21	1	STAT4	4	372	27	24778	0.4054	9.868	0.0006675		21	1	STAT4	2	122	27	24778	0.1329	15.04	0.007787		21	1	STAT4	3	88	27	24778	0.09589	31.29	0.000119
	22	1	STAT5A	6	372	87	24778	1.306	4.594	0.002		22	1	STAT5A	3	122	87	24778	0.4284	7.003	0.009141		22	1	STAT5A	3	88	87	24778	0.309	9.709	0.0037
	23	1	STAT5B	6	372	60	24778	0.9008	6.661	0.000278		23	1	STAT5B	3	122	60	24778	0.2954	10.15	0.003248		23	1	STAT5B	3	88	60	24778	0.2131	14.08	0.00128
	24	1	TAF1	4	372	29	24778	0.4354	9.187	0.0008823		24	1	TAF1	2	122	29	24778	0.1428	14.01	0.00895		24	1	TAF1	3	88	29	24778	0.103	29.13	0.0001479
	25	1	TAL1	12	372	169	24778	2.537	4.73	1.01e-05		25	1	TAL1	6	122	169	24778	0.8321	7.211	0.0001938		25	1	TAL1	4	88	169	24778	0.6002	6.664	0.003121
	26	1	TBP	10	372	86	24778	1.291	7.745	6.63e-07		26	1	TBP	6	122	86	24778	0.4234	14.17	4.291e-06		26	1	TBP	6	88	86	24778	0.3054	19.64	6.321e-07
	27	1	TCF7L2 (TCF4)	15	372	324	24778	4.864	3.084	0.0001273		27	1	TCF7L2 (TCF4)	9	122	324	24778	1.595	5.642	3.345e-05		27	1	TCF7L2 (TCF4)	8	88	324	24778	1.151	6.952	2.033e-05
	28	2	Bcl-6	8	372	126	24778	1.892	4.229	0.0006461		28	2	Bcl-6	4	122	126	24778	0.6204	6.448	0.003527		28	2	Bcl-6	NA	NA	NA	NA	NA	NA	NA
	29	2	IRF4	15	372	431	24778	6.471	2.318	0.002375		29	2	IRF4	10	122	431	24778	2.122	4.712	5.566e-05		29	2	IRF4	NA	NA	NA	NA	NA	NA	NA
	30	2	JunD	11	372	173	24778	2.597	4.235	6.496e-05		30	2	JunD	5	122	173	24778	0.8518	5.87	0.001681		30	2	JunD	NA	NA	NA	NA	NA	NA	NA
	31	2	Oct-3/4	31	372	1181	24778	17.73	1.748	0.001931		31	2	Oct-3/4	14	122	1181	24778	5.815	2.408	0.002039		31	2	Oct-3/4	NA	NA	NA	NA	NA	NA	NA
	32	3	ATF-2	8	372	146	24778	2.192	3.65	0.001675		32	3	ATF-2	NA	NA	NA	NA	NA	NA	NA		32	3	ATF-2	4	88	146	24778	0.5185	7.714	0.001838
	33	3	ATF-3	7	372	85	24778	1.276	5.485	0.0002937		33	3	ATF-3	NA	NA	NA	NA	NA	NA	NA		33	3	ATF-3	7	88	85	24778	0.3019	23.19	2.205e-08
	34	3	ATF-4	8	372	81	24778	1.216	6.579	2.965e-05		34	3	ATF-4	NA	NA	NA	NA	NA	NA	NA		34	3	ATF-4	3	88	81	24778	0.2877	10.43	0.003024
	35	3	c-Jun	32	372	705	24778	10.58	3.023	3.305e-08		35	3	c-Jun	NA	NA	NA	NA	NA	NA	NA		35	3	c-Jun	16	88	705	24778	2.504	6.39	3.36e-09
	36	3	EGR1	13	372	395	24778	5.93	2.192	0.007116		36	3	EGR1	NA	NA	NA	NA	NA	NA	NA		36	3	EGR1	6	88	395	24778	1.403	4.277	0.002855
	37	3	ESR1 (nuclear)	30	372	1149	24778	17.25	1.739	0.002461		37	3	ESR1 (nuclear)	NA	NA	NA	NA	NA	NA	NA		37	3	ESR1 (nuclear)	9	88	1149	24778	4.081	2.205	0.02074
	38	3	GATA-3	21	372	618	24778	9.278	2.263	0.0004776		38	3	GATA-3	NA	NA	NA	NA	NA	NA	NA		38	3	GATA-3	8	88	618	24778	2.195	3.645	0.001598
	39	3	NF-kB2 (p52)	8	372	100	24778	1.501	5.329	0.000134		39	3	NF-kB2 (p52)	NA	NA	NA	NA	NA	NA	NA		39	3	NF-kB2 (p52)	3	88	100	24778	0.3552	8.447	0.005461
	40	3	p53	33	372	876	24778	13.15	2.509	1.398e-06		40	3	p53	NA	NA	NA	NA	NA	NA	NA		40	3	p53	9	88	876	24778	3.111	2.893	0.003909
	41	3	p63	18	372	405	24778	6.08	2.96	4.684e-05		41	3	p63	NA	NA	NA	NA	NA	NA	NA		41	3	p63	9	88	405	24778	1.438	6.257	1.394e-05
	42	3	p73	9	372	138	24778	2.072	4.344	0.0002463		42	3	p73	NA	NA	NA	NA	NA	NA	NA		42	3	p73	4	88	138	24778	0.4901	8.161	0.001496
	43	3	SP1	49	372	1474	24778	22.13	2.214	1.546e-07		43	3	SP1	NA	NA	NA	NA	NA	NA	NA		43	3	SP1	19	88	1474	24778	5.235	3.629	7.995e-07
	44	3	SP3	19	372	470	24778	7.056	2.693	0.0001022		44	3	SP3	NA	NA	NA	NA	NA	NA	NA		44	3	SP3	7	88	470	24778	1.669	4.194	0.001431
	45	3	STAT1	19	372	311	24778	4.669	4.069	2.868e-07		45	3	STAT1	NA	NA	NA	NA	NA	NA	NA		45	3	STAT1	8	88	311	24778	1.105	7.243	1.515e-05
	46	4	BACH1	NA	NA	NA	NA	NA	NA	NA		46	4	BACH1	3	122	34	24778	0.1674	17.92	0.0006234		46	4	BACH1	3	88	34	24778	0.1208	24.84	0.0002392
	47	4	BAZ1B	NA	NA	NA	NA	NA	NA	NA		47	4	BAZ1B	1	122	2	24778	0.009847	101.5	0.009823		47	4	BAZ1B	1	88	2	24778	0.007103	140.8	0.007091
	48	4	BAZ2A	NA	NA	NA	NA	NA	NA	NA		48	4	BAZ2A	1	122	1	24778	0.004924	203.1	0.004924		48	4	BAZ2A	1	88	1	24778	0.003552	281.6	0.003552
	49	4	BRG1	NA	NA	NA	NA	NA	NA	NA		49	4	BRG1	2	122	8	24778	0.03939	50.77	0.0006603		49	4	BDP1	1	88	2	24778	0.007103	140.8	0.007091
	50	4	Evi-1	NA	NA	NA	NA	NA	NA	NA		50	4	Evi-1	3	122	87	24778	0.4284	7.003	0.009141		50	4	BRF2	3	88	4	24778	0.01421	211.2	1.727e-07
	51	4	GABP alpha	NA	NA	NA	NA	NA	NA	NA		51	4	GABP alpha	4	122	146	24778	0.7189	5.564	0.005939		51	4	BRG1	3	88	8	24778	0.02841	105.6	2.393e-06
	52	4	NANOG	NA	NA	NA	NA	NA	NA	NA		52	4	NANOG	9	122	652	24778	3.21	2.804	0.005014		52	4	DACH1	2	88	9	24778	0.03196	62.57	0.0004417
	53	4	NOTCH3 (3ICD)	NA	NA	NA	NA	NA	NA	NA		53	4	NOTCH3 (3ICD)	1	122	1	24778	0.004924	203.1	0.004924		53	4	Evi-1	3	88	87	24778	0.309	9.709	0.0037
	54	4	PCGF1	NA	NA	NA	NA	NA	NA	NA		54	4	PCGF1	1	122	1	24778	0.004924	203.1	0.004924		54	4	FOXO3A	6	88	156	24778	0.554	10.83	2.002e-05
	55	4	Ski	NA	NA	NA	NA	NA	NA	NA		55	4	Ski	1	122	1	24778	0.004924	203.1	0.004924		55	4	GABP alpha	3	88	146	24778	0.5185	5.786	0.01527
	56	4	SMAD1	NA	NA	NA	NA	NA	NA	NA		56	4	SMAD1	5	122	106	24778	0.5219	9.58	0.0001816		56	4	GATA-5	2	88	26	24778	0.09234	21.66	0.003834
	57	4	SMAD2	NA	NA	NA	NA	NA	NA	NA		57	4	SMAD2	4	122	121	24778	0.5958	6.714	0.003051		57	4	KLF2	2	88	31	24778	0.1101	18.17	0.005423
	58	4	BDP1	NA	NA	NA	NA	NA	NA	NA		58	4	BDP1	1	122	2	24778	0.009847	101.5	0.009823		58	4	MEIS1	2	88	46	24778	0.1634	12.24	0.01166
	59	4	BRF2	NA	NA	NA	NA	NA	NA	NA		59	4	BRF2	3	122	4	24778	0.01969	152.3	4.642e-07		59	4	MOX2	1	88	2	24778	0.007103	140.8	0.007091
	60	4	DACH1	NA	NA	NA	NA	NA	NA	NA		60	4	DACH1	2	122	9	24778	0.04431	45.13	0.0008463		60	4	NANOG	7	88	652	24778	2.316	3.023	0.008549
	61	4	FOXO3A	NA	NA	NA	NA	NA	NA	NA		61	4	FOXO3A	5	122	156	24778	0.7681	6.51	0.001064		61	4	NOTCH3 (3ICD)	1	88	1	24778	0.003552	281.6	0.003552
	62	4	GATA-5	NA	NA	NA	NA	NA	NA	NA		62	4	GATA-5	2	122	26	24778	0.128	15.62	0.007234		62	4	PCGF1	1	88	1	24778	0.003552	281.6	0.003552
	63	4	KLF2	NA	NA	NA	NA	NA	NA	NA		63	4	KLF2	2	122	31	24778	0.1526	13.1	0.01019		63	4	PES1	1	88	2	24778	0.007103	140.8	0.007091
	64	4	MEIS1	NA	NA	NA	NA	NA	NA	NA		64	4	MEIS1	4	122	46	24778	0.2265	17.66	7.779e-05		64	4	PML	1	88	1	24778	0.003552	281.6	0.003552
	65	4	MOX2	NA	NA	NA	NA	NA	NA	NA		65	4	MOX2	1	122	2	24778	0.009847	101.5	0.009823		65	4	POLR2B	1	88	2	24778	0.007103	140.8	0.007091
	66	4	PES1	NA	NA	NA	NA	NA	NA	NA		66	4	PES1	1	122	2	24778	0.009847	101.5	0.009823		66	4	POLR3D	3	88	4	24778	0.01421	211.2	1.727e-07
	67	4	PML	NA	NA	NA	NA	NA	NA	NA		67	4	PML	1	122	1	24778	0.004924	203.1	0.004924		67	4	Ski	1	88	1	24778	0.003552	281.6	0.003552
	68	4	POLR2B	NA	NA	NA	NA	NA	NA	NA		68	4	POLR2B	1	122	2	24778	0.009847	101.5	0.009823		68	4	SMAD1	5	88	106	24778	0.3765	13.28	3.85e-05
	69	4	POLR3D	NA	NA	NA	NA	NA	NA	NA		69	4	POLR3D	3	122	4	24778	0.01969	152.3	4.642e-07		69	4	SMAD2	4	88	121	24778	0.4297	9.308	0.0009196
	70	4	SMAD3	NA	NA	NA	NA	NA	NA	NA		70	4	SMAD3	5	122	191	24778	0.9404	5.317	0.002586		70	4	SMAD3	6	88	191	24778	0.6783	8.845	6.221e-05
	71	4	SMAD5	NA	NA	NA	NA	NA	NA	NA		71	4	SMAD5	4	122	63	24778	0.3102	12.9	0.0002662		71	4	SMAD5	4	88	63	24778	0.2237	17.88	7.539e-05
	72	4	SNAP190	NA	NA	NA	NA	NA	NA	NA		72	4	SNAP190	1	122	1	24778	0.004924	203.1	0.004924		72	4	SNAP190	1	88	1	24778	0.003552	281.6	0.003552
	73	4	SP5	NA	NA	NA	NA	NA	NA	NA		73	4	SP5	1	122	1	24778	0.004924	203.1	0.004924		73	4	SP5	1	88	1	24778	0.003552	281.6	0.003552
	74	4	TFIIB	NA	NA	NA	NA	NA	NA	NA		74	4	TFIIB	3	122	73	24778	0.3594	8.347	0.005637		74	4	TFIIB	4	88	73	24778	0.2593	15.43	0.0001341
	75	4	TIEG1	NA	NA	NA	NA	NA	NA	NA		75	4	TIEG1	2	122	16	24778	0.07878	25.39	0.002758		75	4	TIEG1	2	88	16	24778	0.05682	35.2	0.001449
	76	4	ZBTB2	NA	NA	NA	NA	NA	NA	NA		76	4	ZBTB2	1	122	2	24778	0.009847	101.5	0.009823		76	4	ZBTB2	1	88	2	24778	0.007103	140.8	0.007091
	77	4	ZBTB5	NA	NA	NA	NA	NA	NA	NA		77	4	ZBTB5	1	122	2	24778	0.009847	101.5	0.009823		77	4	ZBTB5	1	88	2	24778	0.007103	140.8	0.007091
	78	4	ZBTB8A	NA	NA	NA	NA	NA	NA	NA		78	4	ZBTB8A	1	122	1	24778	0.004924	203.1	0.004924		78	4	ZBTB8A	1	88	1	24778	0.003552	281.6	0.003552
	79	4	ZNF750	NA	NA	NA	NA	NA	NA	NA		79	4	ZNF750	1	122	1	24778	0.004924	203.1	0.004924		79	4	ZNF750	1	88	1	24778	0.003552	281.6	0.003552
	80	5	BTEB1	2	372	8	24778	0.1201	16.65	0.005929		80	5	BTEB1	NA	NA	NA	NA	NA	NA	NA		80	5	BTEB1	NA	NA	NA	NA	NA	NA	NA
	81	5	C/EBP zeta	6	372	91	24778	1.366	4.392	0.002511		81	5	C/EBP zeta	NA	NA	NA	NA	NA	NA	NA		81	5	C/EBP zeta	NA	NA	NA	NA	NA	NA	NA
	82	5	c-Myc	60	372	2421	24778	36.35	1.651	7.453e-05		82	5	c-Myc	NA	NA	NA	NA	NA	NA	NA		82	5	c-Myc	NA	NA	NA	NA	NA	NA	NA
	83	5	CUX1 (p110)	34	372	1419	24778	21.3	1.596	0.005018		83	5	CUX1 (p110)	NA	NA	NA	NA	NA	NA	NA		83	5	CUX1 (p110)	NA	NA	NA	NA	NA	NA	NA
	84	5	ESR2	7	372	125	24778	1.877	3.73	0.002853		84	5	ESR2	NA	NA	NA	NA	NA	NA	NA		84	5	ESR2	NA	NA	NA	NA	NA	NA	NA
	85	5	FLI1	6	372	80	24778	1.201	4.996	0.001299		85	5	FLI1	NA	NA	NA	NA	NA	NA	NA		85	5	FLI1	NA	NA	NA	NA	NA	NA	NA
	86	5	IRF8	11	372	218	24778	3.273	3.361	0.0004871		86	5	IRF8	NA	NA	NA	NA	NA	NA	NA		86	5	IRF8	NA	NA	NA	NA	NA	NA	NA
	87	5	MTF-1	3	372	23	24778	0.3453	8.688	0.004757		87	5	MTF-1	NA	NA	NA	NA	NA	NA	NA		87	5	MTF-1	NA	NA	NA	NA	NA	NA	NA
	88	5	NFIX	3	372	26	24778	0.3903	7.685	0.006755		88	5	NFIX	NA	NA	NA	NA	NA	NA	NA		88	5	NFIX	NA	NA	NA	NA	NA	NA	NA
	89	5	NF-kB1 (p50)	18	372	409	24778	6.14	2.931	5.316e-05		89	5	NF-kB1 (p50)	NA	NA	NA	NA	NA	NA	NA		89	5	NF-kB1 (p50)	NA	NA	NA	NA	NA	NA	NA
	90	5	POU2F3	2	372	8	24778	0.1201	16.65	0.005929		90	5	POU2F3	NA	NA	NA	NA	NA	NA	NA		90	5	POU2F3	NA	NA	NA	NA	NA	NA	NA
	91	5	PPAR-alpha	8	372	159	24778	2.387	3.351	0.00285		91	5	PPAR-alpha	NA	NA	NA	NA	NA	NA	NA		91	5	PPAR-alpha	NA	NA	NA	NA	NA	NA	NA
	92	5	RelB (NF-kB subunit)	14	372	189	24778	2.838	4.934	1.124e-06		92	5	RelB (NF-kB subunit)	NA	NA	NA	NA	NA	NA	NA		92	5	RelB (NF-kB subunit)	NA	NA	NA	NA	NA	NA	NA
	93	5	REX1	3	372	28	24778	0.4204	7.137	0.008326		93	5	REX1	NA	NA	NA	NA	NA	NA	NA		93	5	REX1	NA	NA	NA	NA	NA	NA	NA
	94	5	STAT6	10	372	164	24778	2.462	4.061	0.0001955		94	5	STAT6	NA	NA	NA	NA	NA	NA	NA		94	5	STAT6	NA	NA	NA	NA	NA	NA	NA
	95	5	T-bet	8	372	47	24778	0.7056	11.34	4.517e-07		95	5	T-bet	NA	NA	NA	NA	NA	NA	NA		95	5	T-bet	NA	NA	NA	NA	NA	NA	NA
	96	6	ERR2	NA	NA	NA	NA	NA	NA	NA		96	6	ERR2	3	122	74	24778	0.3644	8.234	0.005854		96	6	ERR2	NA	NA	NA	NA	NA	NA	NA
	97	6	NCOA2 (GRIP1/TIF2)	NA	NA	NA	NA	NA	NA	NA		97	6	NCOA2 (GRIP1/TIF2)	2	122	10	24778	0.04924	40.62	0.001054		97	6	NCOA2 (GRIP1/TIF2)	NA	NA	NA	NA	NA	NA	NA
	98	6	EKLF1	NA	NA	NA	NA	NA	NA	NA		98	6	EKLF1	3	122	56	24778	0.2757	10.88	0.002669		98	6	EKLF1	NA	NA	NA	NA	NA	NA	NA
	99	6	FBI-1 (Pokemon)	NA	NA	NA	NA	NA	NA	NA		99	6	FBI-1 (Pokemon)	2	122	32	24778	0.1576	12.69	0.01083		99	6	FBI-1 (Pokemon)	NA	NA	NA	NA	NA	NA	NA
	100	6	TFCP2	NA	NA	NA	NA	NA	NA	NA		100	6	TFCP2	2	122	31	24778	0.1526	13.1	0.01019		100	6	TFCP2	NA	NA	NA	NA	NA	NA	NA
	101	7	AEBP1	NA	NA	NA	NA	NA	NA	NA		101	7	AEBP1	NA	NA	NA	NA	NA	NA	NA		101	7	AEBP1	2	88	46	24778	0.1634	12.24	0.01166
	102	7	AP-4	NA	NA	NA	NA	NA	NA	NA		102	7	AP-4	NA	NA	NA	NA	NA	NA	NA		102	7	AP-4	2	88	57	24778	0.2024	9.88	0.01754
	103	7	ATF-1	NA	NA	NA	NA	NA	NA	NA		103	7	ATF-1	NA	NA	NA	NA	NA	NA	NA		103	7	ATF-1	2	88	61	24778	0.2166	9.232	0.01993
	104	7	Brca1	NA	NA	NA	NA	NA	NA	NA		104	7	Brca1	NA	NA	NA	NA	NA	NA	NA		104	7	Brca1	2	88	20	24778	0.07103	28.16	0.002273
	105	7	C/EBPgamma	NA	NA	NA	NA	NA	NA	NA		105	7	C/EBPgamma	NA	NA	NA	NA	NA	NA	NA		105	7	C/EBPgamma	2	88	22	24778	0.07813	25.6	0.002751
	106	7	CDX2	NA	NA	NA	NA	NA	NA	NA		106	7	CDX2	NA	NA	NA	NA	NA	NA	NA		106	7	CDX2	4	88	99	24778	0.3516	11.38	0.0004323
	107	7	c-Fos	NA	NA	NA	NA	NA	NA	NA		107	7	c-Fos	NA	NA	NA	NA	NA	NA	NA		107	7	c-Fos	5	88	241	24778	0.8559	5.842	0.001698
	108	7	CUX1	NA	NA	NA	NA	NA	NA	NA		108	7	CUX1	NA	NA	NA	NA	NA	NA	NA		108	7	CUX1	2	88	27	24778	0.09589	20.86	0.004132
	109	7	DMTF1	NA	NA	NA	NA	NA	NA	NA		109	7	DMTF1	NA	NA	NA	NA	NA	NA	NA		109	7	DMTF1	2	88	7	24778	0.02486	80.45	0.0002589
	110	7	DPF2	NA	NA	NA	NA	NA	NA	NA		110	7	DPF2	NA	NA	NA	NA	NA	NA	NA		110	7	DPF2	1	88	3	24778	0.01065	93.86	0.01062
	111	7	E4BP4	NA	NA	NA	NA	NA	NA	NA		111	7	E4BP4	NA	NA	NA	NA	NA	NA	NA		111	7	E4BP4	2	88	51	24778	0.1811	11.04	0.0142
	112	7	EBF3	NA	NA	NA	NA	NA	NA	NA		112	7	EBF3	NA	NA	NA	NA	NA	NA	NA		112	7	EBF3	1	88	3	24778	0.01065	93.86	0.01062
	113	7	EHZF	NA	NA	NA	NA	NA	NA	NA		113	7	EHZF	NA	NA	NA	NA	NA	NA	NA		113	7	EHZF	1	88	4	24778	0.01421	70.39	0.01413
	114	7	Elk-1	NA	NA	NA	NA	NA	NA	NA		114	7	Elk-1	NA	NA	NA	NA	NA	NA	NA		114	7	Elk-1	3	88	143	24778	0.5079	5.907	0.01445
	115	7	Elk-3	NA	NA	NA	NA	NA	NA	NA		115	7	Elk-3	NA	NA	NA	NA	NA	NA	NA		115	7	Elk-3	2	88	14	24778	0.04972	40.22	0.001104
	116	7	ELL	NA	NA	NA	NA	NA	NA	NA		116	7	ELL	NA	NA	NA	NA	NA	NA	NA		116	7	ELL	1	88	1	24778	0.003552	281.6	0.003552
	117	7	ERF	NA	NA	NA	NA	NA	NA	NA		117	7	ERF	NA	NA	NA	NA	NA	NA	NA		117	7	ERF	1	88	5	24778	0.01776	56.31	0.01763
	118	7	ETS2	NA	NA	NA	NA	NA	NA	NA		118	7	ETS2	NA	NA	NA	NA	NA	NA	NA		118	7	ETS2	3	88	110	24778	0.3907	7.679	0.007106
	119	7	FIP200	NA	NA	NA	NA	NA	NA	NA		119	7	FIP200	NA	NA	NA	NA	NA	NA	NA		119	7	FIP200	1	88	3	24778	0.01065	93.86	0.01062
	120	7	FOXQ1 (HFH1)	NA	NA	NA	NA	NA	NA	NA		120	7	FOXQ1 (HFH1)	NA	NA	NA	NA	NA	NA	NA		120	7	FOXQ1 (HFH1)	1	88	5	24778	0.01776	56.31	0.01763
	121	7	FUBP1	NA	NA	NA	NA	NA	NA	NA		121	7	FUBP1	NA	NA	NA	NA	NA	NA	NA		121	7	FUBP1	1	88	4	24778	0.01421	70.39	0.01413
	122	7	GFI-1	NA	NA	NA	NA	NA	NA	NA		122	7	GFI-1	NA	NA	NA	NA	NA	NA	NA		122	7	GFI-1	2	88	37	24778	0.1314	15.22	0.007661
	123	7	HES1	NA	NA	NA	NA	NA	NA	NA		123	7	HES1	NA	NA	NA	NA	NA	NA	NA		123	7	HES1	2	88	59	24778	0.2095	9.545	0.01872
	124	7	HES6	NA	NA	NA	NA	NA	NA	NA		124	7	HES6	NA	NA	NA	NA	NA	NA	NA		124	7	HES6	1	88	5	24778	0.01776	56.31	0.01763
	125	7	HEY1	NA	NA	NA	NA	NA	NA	NA		125	7	HEY1	NA	NA	NA	NA	NA	NA	NA		125	7	HEY1	2	88	42	24778	0.1492	13.41	0.009792
	126	7	HIF1A	NA	NA	NA	NA	NA	NA	NA		126	7	HIF1A	NA	NA	NA	NA	NA	NA	NA		126	7	HIF1A	7	88	547	24778	1.943	3.603	0.003346
	127	7	HNF3-alpha	NA	NA	NA	NA	NA	NA	NA		127	7	HNF3-alpha	NA	NA	NA	NA	NA	NA	NA		127	7	HNF3-alpha	3	88	157	24778	0.5576	5.38	0.0185
	128	7	Ikaros	NA	NA	NA	NA	NA	NA	NA		128	7	Ikaros	NA	NA	NA	NA	NA	NA	NA		128	7	Ikaros	2	88	61	24778	0.2166	9.232	0.01993
	129	7	KLF4	NA	NA	NA	NA	NA	NA	NA		129	7	KLF4	NA	NA	NA	NA	NA	NA	NA		129	7	KLF4	4	88	213	24778	0.7565	5.288	0.007054
	130	7	KLF5	NA	NA	NA	NA	NA	NA	NA		130	7	KLF5	NA	NA	NA	NA	NA	NA	NA		130	7	KLF5	2	88	41	24778	0.1456	13.74	0.009347
	131	7	MAF1	NA	NA	NA	NA	NA	NA	NA		131	7	MAF1	NA	NA	NA	NA	NA	NA	NA		131	7	MAF1	1	88	2	24778	0.007103	140.8	0.007091
	132	7	Max	NA	NA	NA	NA	NA	NA	NA		132	7	Max	NA	NA	NA	NA	NA	NA	NA		132	7	Max	3	88	86	24778	0.3054	9.822	0.003582
	133	7	MITF	NA	NA	NA	NA	NA	NA	NA		133	7	MITF	NA	NA	NA	NA	NA	NA	NA		133	7	MITF	3	88	129	24778	0.4581	6.548	0.01097
	134	7	Miz-1	NA	NA	NA	NA	NA	NA	NA		134	7	Miz-1	NA	NA	NA	NA	NA	NA	NA		134	7	Miz-1	2	88	47	24778	0.1669	11.98	0.01215
	135	7	MSK1	NA	NA	NA	NA	NA	NA	NA		135	7	MSK1	NA	NA	NA	NA	NA	NA	NA		135	7	MSK1	1	88	1	24778	0.003552	281.6	0.003552
	136	7	MTF-2	NA	NA	NA	NA	NA	NA	NA		136	7	MTF-2	NA	NA	NA	NA	NA	NA	NA		136	7	MTF-2	1	88	4	24778	0.01421	70.39	0.01413
	137	7	MYOD	NA	NA	NA	NA	NA	NA	NA		137	7	MYOD	NA	NA	NA	NA	NA	NA	NA		137	7	MYOD	3	88	161	24778	0.5718	5.247	0.01976
	138	7	NAB1	NA	NA	NA	NA	NA	NA	NA		138	7	NAB1	NA	NA	NA	NA	NA	NA	NA		138	7	NAB1	1	88	4	24778	0.01421	70.39	0.01413
	139	7	NAB2	NA	NA	NA	NA	NA	NA	NA		139	7	NAB2	NA	NA	NA	NA	NA	NA	NA		139	7	NAB2	1	88	1	24778	0.003552	281.6	0.003552
	140	7	NeuroD1 (NDF1)	NA	NA	NA	NA	NA	NA	NA		140	7	NeuroD1 (NDF1)	NA	NA	NA	NA	NA	NA	NA		140	7	NeuroD1 (NDF1)	2	88	59	24778	0.2095	9.545	0.01872
	141	7	OLIG1	NA	NA	NA	NA	NA	NA	NA		141	7	OLIG1	NA	NA	NA	NA	NA	NA	NA		141	7	OLIG1	1	88	5	24778	0.01776	56.31	0.01763
	142	7	POU4F1	NA	NA	NA	NA	NA	NA	NA		142	7	POU4F1	NA	NA	NA	NA	NA	NA	NA		142	7	POU4F1	2	88	19	24778	0.06748	29.64	0.00205
	143	7	PRR13	NA	NA	NA	NA	NA	NA	NA		143	7	PRR13	NA	NA	NA	NA	NA	NA	NA		143	7	PRR13	1	88	1	24778	0.003552	281.6	0.003552
	144	7	Rad21	NA	NA	NA	NA	NA	NA	NA		144	7	Rad21	NA	NA	NA	NA	NA	NA	NA		144	7	Rad21	1	88	5	24778	0.01776	56.31	0.01763
	145	7	SMAD7	NA	NA	NA	NA	NA	NA	NA		145	7	SMAD7	NA	NA	NA	NA	NA	NA	NA		145	7	SMAD7	1	88	5	24778	0.01776	56.31	0.01763
	146	7	SRF	NA	NA	NA	NA	NA	NA	NA		146	7	SRF	NA	NA	NA	NA	NA	NA	NA		146	7	SRF	5	88	395	24778	1.403	3.564	0.01337
	147	7	TAF13	NA	NA	NA	NA	NA	NA	NA		147	7	TAF13	NA	NA	NA	NA	NA	NA	NA		147	7	TAF13	1	88	4	24778	0.01421	70.39	0.01413
	148	7	TAF4 (TAFII130)	NA	NA	NA	NA	NA	NA	NA		148	7	TAF4 (TAFII130)	NA	NA	NA	NA	NA	NA	NA		148	7	TAF4 (TAFII130)	1	88	5	24778	0.01776	56.31	0.01763
	149	7	TAFII28	NA	NA	NA	NA	NA	NA	NA		149	7	TAFII28	NA	NA	NA	NA	NA	NA	NA		149	7	TAFII28	1	88	4	24778	0.01421	70.39	0.01413
	150	7	TAFII70	NA	NA	NA	NA	NA	NA	NA		150	7	TAFII70	NA	NA	NA	NA	NA	NA	NA		150	7	TAFII70	1	88	5	24778	0.01776	56.31	0.01763
	151	7	TEF-3	NA	NA	NA	NA	NA	NA	NA		151	7	TEF-3	NA	NA	NA	NA	NA	NA	NA		151	7	TEF-3	2	88	48	24778	0.1705	11.73	0.01265
	152	7	TFE3	NA	NA	NA	NA	NA	NA	NA		152	7	TFE3	NA	NA	NA	NA	NA	NA	NA		152	7	TFE3	2	88	32	24778	0.1136	17.6	0.005772
	153	7	TORC2	NA	NA	NA	NA	NA	NA	NA		153	7	TORC2	NA	NA	NA	NA	NA	NA	NA		153	7	TORC2	1	88	2	24778	0.007103	140.8	0.007091
	154	7	UBF	NA	NA	NA	NA	NA	NA	NA		154	7	UBF	NA	NA	NA	NA	NA	NA	NA		154	7	UBF	1	88	5	24778	0.01776	56.31	0.01763
	155	7	USF1	NA	NA	NA	NA	NA	NA	NA		155	7	USF1	NA	NA	NA	NA	NA	NA	NA		155	7	USF1	5	88	209	24778	0.7423	6.736	0.0009041
	156	7	VDR	NA	NA	NA	NA	NA	NA	NA		156	7	VDR	NA	NA	NA	NA	NA	NA	NA		156	7	VDR	4	88	165	24778	0.586	6.826	0.002864
	157	7	YY1	NA	NA	NA	NA	NA	NA	NA		157	7	YY1	NA	NA	NA	NA	NA	NA	NA		157	7	YY1	9	88	1105	24778	3.924	2.293	0.01653
	158	7	ZBRK1	NA	NA	NA	NA	NA	NA	NA		158	7	ZBRK1	NA	NA	NA	NA	NA	NA	NA		158	7	ZBRK1	2	88	5	24778	0.01776	112.6	0.0001238
	159	7	ZBTB4	NA	NA	NA	NA	NA	NA	NA		159	7	ZBTB4	NA	NA	NA	NA	NA	NA	NA		159	7	ZBTB4	1	88	4	24778	0.01421	70.39	0.01413
	160	7	ZFPM1 (FOG)	NA	NA	NA	NA	NA	NA	NA		160	7	ZFPM1 (FOG)	NA	NA	NA	NA	NA	NA	NA		160	7	ZFPM1 (FOG)	1	88	4	24778	0.01421	70.39	0.01413
	161	7	ZNF148	NA	NA	NA	NA	NA	NA	NA		161	7	ZNF148	NA	NA	NA	NA	NA	NA	NA		161	7	ZNF148	3	88	39	24778	0.1385	21.66	0.0003606
Comlumn Names	Descriptions
Input IDs	original probe/gene IDs in the given dataset
Network object name	Network object name network object name in MetCore database
Actual	number of network objects in the dataset which interact with the chosen object
n	number of network objects in the dataset
R	number of network objects in the complete database or background list which interact with the chosen object
N	total number of gene-based objects in the complete database or background list
Expected	mean value for hypergeometric distribution (n*R/N)
Ratio	connectivity ratio (Actual/Expected)
z-score	z-score ((Actual-Expected)/sqrt(variance))
p-value	probability to have the given value of Actual or higher (or lower for negative z-score)
Common	1 = Common in all cell types
	2 = Common in PMNs and PBMCs
	3 = Common in PMNs and MoDCs
	4 = Common in PBMCs and MoDCs
	5 = PMNs only
	6 = PBMCs only
	7 = MoDCs only
